# Supplementary material for: Could the Microbial Profiling of Normal Pancreatic Tissue from Healthy Organ Donors Contribute to Understanding the Intratumoral Microbiota Signature in Pancreatic Ductal Adenocarcinoma?
Source: Microorganisms. 2025 Feb 19;13(2):452. doi: 10.3390/microorganisms13020452 (PMC11858623; doi:10.3390/microorganisms13020452)
Supplement: Supplementary file 1 [file microorganisms-13-00452-s001.zip]

Archive with 5 entries (4 files):
- Supplementary files/
- Supplementary files/Supplementary Figures.pdf
- Supplementary files/Supplementary Table S2.xlsx
- Supplementary files/Supplementary Tables S1.xlsx
- Supplementary files/Supplementary Tables S3.xlsx
