# Supplementary material for: Could the Microbial Profiling of Normal Pancreatic Tissue from Healthy Organ Donors Contribute to Understanding the Intratumoral Microbiota Signature in Pancreatic Ductal Adenocarcinoma?
Source: Microorganisms. 2025 Feb 19;13(2):452. doi: 10.3390/microorganisms13020452 (PMC11858623; doi:10.3390/microorganisms13020452)
Supplement: Supplementary file 1 [file microorganisms-13-00452-s001.zip › Supplementary files/Supplementary Table S2.xlsx]

## Sheet: Sheet1
Supplementary Tables S2. Pearson correlation coefficients between microbial taxa and clinical features.
	Age at diagnosis	Jaundice	CA 19 9 (U/ml)	Diabetes	Mucinous subtype	Tumor stage	Resection margin status	Neo-adjuvant therapy	Adjuvant therapy	Radiotherapy
d__Bacteria; p__Firmicutes; c__Bacilli; o__Staphylococcales; f__Staphylococcaceae; g__Staphylococcus	-0.289704	-0.181757	0.135996	0.0907841	0.0690066	0.0893487	0.289704	-0.0367112	-0.196699	-0.0690066
d__Bacteria; p__Proteobacteria; c__Gammaproteobacteria; o__Burkholderiales; f__Alcaligenaceae; g__Achromobacter	0.0616392	-0.181757	-0.131306	0.0907841	0.0690066	0.0893487	-0.0616392	-0.0367112	-0.196699	-0.0690066
d__Bacteria; p__Proteobacteria; c__Alphaproteobacteria; o__Caulobacterales; f__Caulobacteraceae; g__Brevundimonas	0.0616392	-0.181757	-0.131306	0.0907841	0.0690066	0.0893487	0.289704	-0.0367112	0.0907841	-0.0690066
d__Bacteria; p__Actinobacteriota; c__Actinobacteria; o__Propionibacteriales; f__Propionibacteriaceae; g__Cutibacterium	-0.289704	0.0982472	-0.131306	0.0907841	0.0690066	0.0893487	0.289704	0.486423	0.0907841	-0.0690066
d__Bacteria; p__Firmicutes; c__Bacilli; o__Staphylococcales; f__Staphylococcaceae; g__Staphylococcus	-0.289704	-0.181757	0.135996	0.0907841	0.0690066	0.0893487	0.289704	-0.0367112	-0.196699	-0.0690066
d__Bacteria; p__Proteobacteria; c__Gammaproteobacteria; o__Xanthomonadales; f__Xanthomonadaceae; g__Stenotrophomonas	-0.289704	-0.181757	0.135996	0.0907841	0.0690066	0.0893487	0.289704	-0.0367112	-0.196699	-0.0690066
