# Supplementary material for: Could the Microbial Profiling of Normal Pancreatic Tissue from Healthy Organ Donors Contribute to Understanding the Intratumoral Microbiota Signature in Pancreatic Ductal Adenocarcinoma?
Source: Microorganisms. 2025 Feb 19;13(2):452. doi: 10.3390/microorganisms13020452 (PMC11858623; doi:10.3390/microorganisms13020452)
Supplement: Supplementary file 1 [file microorganisms-13-00452-s001.zip › Supplementary files/Supplementary Tables S1.xlsx]

## Sheet: S1
S1. Sequencing and alignment statistics
Sample subgroup	Sample subgroup	Sample ID	# reads	# filtered	% filtered	#denoised	#merged	% input merged	# non-chimeric	% non-chimeric
Healthy donor	N-HC	BN1160	338065	239150	70.74	236797	184058	54.44	28206	8.34
Healthy donor	N-HC	BN1245	281945	213276	75.64	212012	190274	67.49	13219	4.69
Healthy donor	N-HC	BN1309	372999	266560	71.46	247928	161465	43.29	18052	4.84
Healthy donor	N-HC	BN1444	278667	210202	75.43	207965	163229	58.57	18637	6.69
Healthy donor	N-HC	BN1496	293691	219001	74.57	216317	194158	66.11	13838	4.71
Healthy donor	N-HC	BN1571	345259	242143	70.13	236629	201549	58.38	26186	7.58
Healthy donor	N-HC	BN1576	287257	223035	77.64	222016	205597	71.57	23342	8.13
Healthy donor	N-HC	BN1608	336044	248513	73.95	244137	191954	57.12	12958	3.86
Healthy donor	N-HC	BN1689	367701	261975	71.25	259731	183546	49.92	13874	3.77
Healthy donor	N-HC	BN1752	290224	222178	76.55	219808	180972	62.36	11233	3.87
Healthy donor	N-HC	BN1790	231671	172542	74.48	171714	161127	69.55	13047	5.63
Healthy donor	N-HC	BN1824	394754	300478	76.12	297203	223709	56.67	19812	5.02
Healthy donor	N-HC	BN1837	311209	231204	74.29	229930	141794	45.56	29648	9.53
Healthy donor	N-HC	BN2036	317817	231209	72.75	229735	169804	53.43	21238	6.68
Healthy donor	N-HC	BN2359	309927	225398	72.73	222290	190016	61.31	12143	3.92
Healthy donor	N-HC	BN2444	392465	288052	73.4	286447	191233	48.73	19135	4.88
Healthy donor	N-HC	BN2627	388707	292189	75.17	288657	249244	64.12	19291	4.96
Non-tumor tissue from PDAC	N-PDAC	PKCH10010-N	314068	178366	56.79	175744	125926	40.1	23331	7.43
Tumor tissue from PDAC	T-PDAC	PKCH10010-T	318886	151079	47.38	150123	121436	38.08	20627	6.47
Non-tumor tissue from PDAC	N-PDAC	PKCH10410-N	261264	186714	71.47	185360	164327	62.9	24901	9.53
Tumor tissue from PDAC	T-PDAC	PKCH10410-T	365714	258750	70.75	256615	227715	62.27	24667	6.74
Non-tumor tissue from PDAC	N-PDAC	PKCH11310-N	309677	185421	59.88	183745	145498	46.98	13019	4.2
Tumor tissue from PDAC	T-PDAC	PKCH11310-T	260503	150153	57.64	148878	89180	34.23	13849	5.32
Tumor tissue from PDAC	T-PDAC	PKCH11410-T	326841	228995	70.06	226407	152256	46.58	18859	5.77
Non-tumor tissue from PDAC	N-PDAC	PKCH12411-N	575843	426606	74.08	422846	357616	62.1	42307	7.35
Tumor tissue from PDAC	T-PDAC	PKCH12411-T	382591	278053	72.68	276712	233695	61.08	52962	13.84
Non-tumor tissue from PDAC	N-PDAC	PKCH14211-N	570378	396012	69.43	392826	356204	62.45	48678	8.53
Tumor tissue from PDAC	T-PDAC	PKCH14211-T	305706	212652	69.56	211607	204311	66.83	28193	9.22
Non-tumor tissue from PDAC	N-PDAC	PKCH14511-N	328287	227769	69.38	225121	217147	66.15	24756	7.54
Tumor tissue from PDAC	T-PDAC	PKCH14511-T	322116	232185	72.08	230512	159756	49.6	21738	6.75
Non-tumor tissue from PDAC	N-PDAC	PKCH14811-N	358746	253288	70.6	251792	221199	61.66	37705	10.51
Tumor tissue from PDAC	T-PDAC	PKCH14811-T	394545	282886	71.7	281042	270297	68.51	48661	12.33
Non-tumor tissue from PDAC	N-PDAC	PKCH15511-N	361701	256937	71.04	253703	198654	54.92	41802	11.56
Tumor tissue from PDAC	T-PDAC	PKCH15511-T	396291	276411	69.75	275101	255952	64.59	59742	15.08
Non-tumor tissue from PDAC	N-PDAC	PKCH16111-N	331840	249596	75.22	247564	219221	66.06	42213	12.72
Tumor tissue from PDAC	T-PDAC	PKCH16111-T	290796	215296	74.04	212615	175928	60.5	12532	4.31
Non-tumor tissue from PDAC	N-PDAC	PKCH16312-N	384022	266888	69.5	263408	246568	64.21	16016	4.17
Tumor tissue from PDAC	T-PDAC	PKCH16312-T	390773	268783	68.78	263162	235541	60.28	15833	4.05
Non-tumor tissue from PDAC	N-PDAC	PKCH16812-N	296415	219368	74.01	217044	154459	52.11	14777	4.99
Tumor tissue from PDAC	T-PDAC	PKCH16812-T	319608	229656	71.86	228322	208385	65.2	25697	8.04
Non-tumor tissue from PDAC	N-PDAC	PKCH16912-N	275171	185169	67.29	182461	151911	55.21	14186	5.16
Tumor tissue from PDAC	T-PDAC	PKCH16912-T	187932	124961	66.49	123471	104972	55.86	11807	6.28
Non-tumor tissue from PDAC	N-PDAC	PKCH17612-N	212880	155897	73.23	153650	116338	54.65	10546	4.95
Tumor tissue from PDAC	T-PDAC	PKCH17612-T	292576	226101	77.28	223413	161782	55.3	16757	5.73
Non-tumor tissue from PDAC	N-PDAC	PKCH18212-N	274075	198707	72.5	196007	165441	60.36	15384	5.61
Tumor tissue from PDAC	T-PDAC	PKCH18212-T	368801	244719	66.36	242829	205021	55.59	24231	6.57
Non-tumor tissue from PDAC	N-PDAC	PKCH18812-N	359370	256110	71.27	254017	239002	66.51	31059	8.64
Tumor tissue from PDAC	T-PDAC	PKCH18812-T	358600	254457	70.96	252896	242608	67.65	18894	5.27
Non-tumor tissue from PDAC	N-PDAC	PKCH19812-N	293618	190477	64.87	188869	155350	52.91	19245	6.55
Tumor tissue from PDAC	T-PDAC	PKCH19812-T	360400	227987	63.26	225933	181139	50.26	17943	4.98
Non-tumor tissue from PDAC	N-PDAC	PKCH20212-N	364515	225185	61.78	222543	185980	51.02	20758	5.69
Tumor tissue from PDAC	T-PDAC	PKCH20212-T	350775	224144	63.9	222434	188573	53.76	24889	7.1
Non-tumor tissue from PDAC	N-PDAC	PKCH21112-N	332504	220721	66.38	217100	171943	51.71	8573	2.58
Tumor tissue from PDAC	T-PDAC	PKCH21112-T	298572	213493	71.5	211475	159737	53.5	15260	5.11
Non-tumor tissue from PDAC	N-PDAC	PKCH21613-N	399464	265137	66.37	262755	233244	58.39	20548	5.14
Tumor tissue from PDAC	T-PDAC	PKCH21613-T	250799	155479	61.99	153382	135150	53.89	12990	5.18
Non-tumor tissue from PDAC	N-PDAC	PKCH21913-N	322519	227129	70.42	224335	178593	55.37	21651	6.71
Tumor tissue from PDAC	T-PDAC	PKCH21913-T	290853	195167	67.1	193196	132741	45.64	12064	4.15
Non-tumor tissue from PDAC	N-PDAC	PKCH2207-N	286028	198221	69.3	195821	171391	59.92	14071	4.92
Tumor tissue from PDAC	T-PDAC	PKCH2207-T	371216	272976	73.54	267694	215937	58.17	32111	8.65
Non-tumor tissue from PDAC	N-PDAC	PKCH22613-N	298337	214396	71.86	211693	173663	58.21	13954	4.68
Tumor tissue from PDAC	T-PDAC	PKCH22613-T	334461	240882	72.02	239119	182883	54.68	21411	6.4
Non-tumor tissue from PDAC	N-PDAC	PKCH22913-N	370980	268568	72.39	266204	206409	55.64	24569	6.62
Tumor tissue from PDAC	T-PDAC	PKCH22913-T	287997	202955	70.47	200240	151648	52.66	12855	4.46
Non-tumor tissue from PDAC	N-PDAC	PKCH23714-N	285113	208058	72.97	205771	165900	58.19	19096	6.7
Tumor tissue from PDAC	T-PDAC	PKCH23714-T	288389	200861	69.65	199129	157282	54.54	17053	5.91
Non-tumor tissue from PDAC	N-PDAC	PKCH4508-N	240211	144516	60.16	143452	97317	40.51	11964	4.98
Tumor tissue from PDAC	T-PDAC	PKCH4508-T	264737	151707	57.3	150563	131245	49.58	22782	8.61
Non-tumor tissue from PDAC	N-PDAC	PKCH5309-N	914045	615508	67.34	610938	505459	55.3	52654	5.76
Tumor tissue from PDAC	T-PDAC	PKCH5309-T	368413	230959	62.69	228690	174178	47.28	21439	5.82
Non-tumor tissue from PDAC	N-PDAC	PKCH5609-N	389553	240483	61.73	237981	197992	50.83	16116	4.14
Tumor tissue from PDAC	T-PDAC	PKCH5609-T	882717	551013	62.42	545468	402542	45.6	50527	5.72
Non-tumor tissue from PDAC	N-PDAC	PKCH7409-N	307974	232681	75.55	230397	183786	59.68	15534	5.04
Tumor tissue from PDAC	T-PDAC	PKCH7409-T	902745	700642	77.61	696042	631987	70.01	59502	6.59
Non-tumor tissue from PDAC	N-PDAC	PKCH8310-N	312488	187521	60.01	183857	154575	49.47	11567	3.7
Tumor tissue from PDAC	T-PDAC	PKCH8310-T	280916	159794	56.88	158173	146074	52	30733	10.94
Non-tumor tissue from PDAC	N-PDAC	PKCH8510-N	320669	195822	61.07	194248	141593	44.16	9050	2.82
Tumor tissue from PDAC	T-PDAC	PKCH8510-T	306979	191284	62.31	189809	142538	46.43	24163	7.87
Non-tumor tissue from PDAC	N-PDAC	PKCH9910-N	801690	463215	57.78	459236	314577	39.24	38275	4.77
Tumor tissue from PDAC	T-PDAC	PKCH9910-T	304303	190265	62.52	188734	161719	53.14	16529	5.43
Feature distribution per sample (“per sample” column) and global feature distribution (“per feature”)
	Per sample	Per feature
Minimum frequency	8573	1
1st quartile	14041.8	2
Median frequency	19268	6
3rd quartile	25100	45
Maximum frequency	59742	40209
Mean frequency	22993.3	384.3

## Sheet: S2
S2. Genus-collapsed feature table from QIIME2; column A: feature custom identifier; column B: full taxonomic classification; columns C-BR: feature counts per sample.
N-HC vs N-PDAC
Whole Taxonomy (collapsed at genus level)	N-HC_BN1160	N-HC_BN1245	N-HC_BN1309	N-HC_BN1444	N-HC_BN1496	N-HC_BN1571	N-HC_BN1576	N-HC_BN1608	N-HC_BN1689	N-HC_BN1752	N-HC_BN1790	N-HC_BN1824	N-HC_BN1837	N-HC_BN2036	N-HC_BN2359	N-HC_BN2444	N-HC_BN2627	N-PDAC_PKCH10010	N-PDAC_PKCH10410	N-PDAC_PKCH11310	N-PDAC_PKCH12411	N-PDAC_PKCH14211	P_PDAC_PKCH14511	N-PDAC_PKCH14811	N-PDAC_PKCH15511	N-PDAC_PKCH16111	N-PDAC_PKCH16312	N-PDAC_PKCH16812	N-PDAC_PKCH16912	N-PDAC_PKCH17612	N-PDAC_PKCH18212	N-PDAC_PKCH18812	N-PDAC_PKCH19812	N-PDAC_PKCH20212	N-PDAC_PKCH21112	N-PDAC_PKCH21613	N-PDAC_PKCH21913	N-PDAC_PKCH2207	N-PDAC_PKCH22613	N-PDAC_PKCH22913	N-PDAC_PKCH23714	N-PDAC_PKCH4508	N-PDAC_PKCH5309	N-PDAC_PKCH5609	N-PDAC_PKCH7409	N-PDAC_PKCH8310	N-PDAC_PKCH8510	N-PDAC_PKCH9910
d__Bacteria;p__Proteobacteria;c__Alphaproteobacteria;o__Rhodobacterales;f__Rhodobacteraceae;g__Paracoccus	0.0	0.0	0.0	0.0	0.0	0.0	0.0	0.026474127557160047	0.0	0.0	0.0	0.0	0.0	0.0	0.0	0.0	0.5813573883161512	0.0	0.25396974537254535	0.0	0.042448860101730886	0.40119402985074626	0.14205955334987594	0.0	0.0	0.0	0.0	0.0	0.0	0.0	0.013113911031113397	0.0	0.0	0.0	0.1615756968786513	0.0	0.007292732855680655	0.09695625881878653	0.0	0.0	0.0	0.0	0.06545637922339889	0.40981533012901594	0.14906832298136646	0.0	0.0	0.12929970012347858
d__Bacteria;p__Actinobacteriota;c__Actinobacteria;o__Micrococcales;f__Micrococcaceae;g__Micrococcus	0.0	0.0	0.0	0.0	0.058936579115951314	0.03393843725335438	0.03713864756388762	0.02918170878459687	0.0	0.05958503280723532	0.0	0.03996761372000589	0.0	0.0	0.0	0.0	0.0	0.0	0.0	0.029830508474576273	0.0	0.0	0.0	0.0	0.006339285714285714	0.0	0.0	0.04144051003704661	0.0	0.0	0.0	0.0	0.0	0.0	0.0	0.0	0.01522517911975435	0.0	0.0	0.0	0.0	0.0	0.0	0.0	0.0	0.0	0.22959303693248648	0.0
Unassigned;__;__;__;__;__	0.0	0.0	0.0	0.006925407589092483	0.009609224855861628	0.07932123125493291	0.004216836864299142	0.0025571600481347776	0.026547352721849365	0.007980138322397589	0.0	0.006330045635212719	0.012864493996569469	0.00438998504510589	0.004258614014711576	0.006414483544152029	0.0011168384879725085	0.11115766790374716	0.007986469980268722	0.0	0.002598162988985253	0.010049751243781095	0.010669975186104219	0.016738995660260384	0.0033035714285714287	0.006801936822688494	0.0	0.0	0.0	0.0	0.06415530984829004	0.0	0.027671913835956918	0.005876725433921006	0.0	0.02695697252462416	0.011834698055271238	0.0	0.0	0.025151917582196467	0.030638297872340424	0.0	0.0031265758951084218	0.007842145206172527	0.0	0.025837988826815643	0.0	0.015831716352090314
d__Bacteria;p__Proteobacteria;c__Alphaproteobacteria;o__Caulobacterales;f__Caulobacteraceae;g__Brevundimonas	0.0	0.0	0.0	0.0	0.0	0.0	0.0	0.0	0.0	0.0	0.0	0.1086412483438834	0.13430531732418524	0.0	0.0	0.0	0.0	0.0	0.0	0.0	0.5319647235335017	0.0	0.0	0.0	0.6198809523809524	0.15119898547382984	0.0	0.0	0.0	0.0898663697104677	0.0758549755721265	0.0	0.028666114333057168	0.012983463167965012	0.0	0.10074304475548644	0.07215967246673491	0.09326076731841698	0.0	0.08282023421465652	0.1049645390070922	0.0	0.0	0.0	0.0	0.0	0.0	0.0
d__Bacteria;p__Bacteroidota;c__Bacteroidia;o__Sphingobacteriales;f__Sphingobacteriaceae;g__Sphingobacterium	0.0	0.0	0.0	0.0	0.0	0.0	0.0	0.0	0.0	0.0	0.0	0.0	0.0	0.0	0.0	0.0	0.0	0.0	0.0	0.0	0.0	0.0	0.0	0.0	0.0	0.07182384136499885	0.0	0.0	0.0	0.26247216035634746	0.2021085111853947	0.0	0.26467826567246616	0.055350553505535055	0.0	0.11232071885260066	0.05424769703172978	0.35745481421756364	0.3334390359917552	0.15670650730411687	0.4621276595744681	0.0	0.0	0.0	0.0	0.0	0.0	0.0
d__Bacteria;p__Firmicutes;c__Bacilli;o__Brevibacillales;f__Brevibacillaceae;g__Brevibacillus	0.0	0.0	0.0	0.0	0.0	0.0	0.0	0.0	0.0	0.0	0.0	0.0	0.0	0.0	0.0	0.0	0.0	0.0	0.0	0.0	0.0	0.0	0.0	0.0	0.0	0.08358312197371455	0.0	0.0	0.0	0.0	0.06814091025970687	0.0	0.08666114333057166	0.03567035670356704	0.0	0.0	0.06467502558853634	0.13559094268628635	0.0	0.1023783653265725	0.04340425531914894	0.0	0.0	0.0	0.0	0.0	0.0	0.0
d__Bacteria;p__Proteobacteria;c__Alphaproteobacteria;o__Caulobacterales;f__Caulobacteraceae;__	0.0	0.0	0.0	0.0	0.0	0.0	0.0	0.0	0.0	0.0	0.0	0.0	0.0	0.0	0.0	0.0	0.0	0.0	0.0	0.0	0.0	0.0	0.0	0.0	0.0	0.2682153562370302	0.0	0.0	0.0	0.43028953229398664	0.09256878374903574	0.0	0.11251035625517813	0.2019953532868662	0.0	0.1582858130292034	0.08540174002047082	0.2129946919303904	0.0	0.1868083222664896	0.17560283687943262	0.0	0.0	0.0	0.0	0.0	0.0	0.0
d__Bacteria;p__Firmicutes;c__Bacilli;o__Staphylococcales;f__Staphylococcaceae;g__Staphylococcus	0.23931693765830542	0.5010224948875256	0.0	0.0	0.19641255605381167	0.22198105761641673	0.19646395366559977	0.45893501805054154	0.1221476510067114	0.15375066501152687	0.4279577283271759	0.07610775798616222	0.02118353344768439	0.0	0.09620596205962059	0.19675079431688747	0.024398625429553265	0.6380342391954986	0.0	0.07050847457627119	0.0970102828704212	0.0	0.48771712158808933	0.0	0.33455357142857145	0.0	0.14084507042253522	0.29266821745498406	0.0	0.0	0.0	0.3637420104590354	0.00535763601215134	0.056990569905699055	0.0	0.015724900639364093	0.032625383828045036	0.0	0.0	0.02909573825908487	0.03234042553191489	0.08607753230512713	0.7082702975289965	0.009107007336200354	0.0	0.0893854748603352	0.4114326040931546	0.0
d__Bacteria;p__Firmicutes;c__Bacilli;o__Bacillales;f__Bacillaceae;g__Bacillus	0.0	0.0	0.0	0.0	0.0	0.0	0.0	0.0	0.0	0.0	0.0	0.0	0.0	0.0	0.0	0.0	0.0	0.0	0.0	0.0	0.0	0.0	0.0	0.0	0.0	0.0	0.0	0.0	0.0	0.0	0.005528413473900745	0.0	0.0018227009113504556	0.0	0.0	0.022982547088301365	0.02686796315250768	0.03950816367667809	0.0	0.0	0.04851063829787234	0.0	0.0	0.0	0.0	0.0	0.0	0.0
d__Bacteria;p__Proteobacteria;c__Gammaproteobacteria;o__Xanthomonadales;f__Xanthomonadaceae;g__Stenotrophomonas	0.0	0.11717791411042945	0.08017492711370262	0.14153801760207763	0.0	0.14009471191791634	0.0	0.0	0.0	0.0	0.0	0.05947298689827764	0.0	0.20227700323218678	0.2264808362369338	0.13254601043102932	0.0	0.0	0.3357136145823546	0.05649717514124294	0.0	0.3647761194029851	0.0	0.0	0.0	0.09914687572054416	0.47991653625456443	0.07116395278711123	0.2311212814645309	0.014810690423162583	0.1042684494728722	0.0	0.07771333885666942	0.011343446767801012	0.10449006843598732	0.0634180058752376	0.04772262026612078	0.013774104683195593	0.14333280482004124	0.09819308624089501	0.02326241134751773	0.3330554397665694	0.0	0.03541613964077916	0.026264418811002662	0.0	0.0	0.5934909155053801
d__Bacteria;p__Firmicutes;c__Bacilli;o__Staphylococcales;f__Staphylococcaceae;g__Jeotgalicoccus	0.07549636408203285	0.04233128834355828	0.0	0.0	0.07059577194106342	0.0	0.06909515825839557	0.19058363417569193	0.06308724832214765	0.1280368859726902	0.0	0.10768438098042102	0.025643224699828472	0.0	0.019550909794812235	0.1510101312870931	0.0	0.0	0.0	0.0	0.0	0.0	0.0	0.0	0.0	0.0	0.0	0.0	0.0	0.0	0.0	0.0	0.0	0.0	0.0	0.0	0.0	0.0	0.0	0.0	0.0	0.0	0.0	0.0	0.0	0.0	0.0	0.0
d__Bacteria;p__Actinobacteriota;c__Actinobacteria;o__Propionibacteriales;f__Propionibacteriaceae;g__Cutibacterium	0.2777187678731923	0.3394683026584867	0.0	0.03780118309046314	0.2503523382447149	0.1477900552486188	0.0	0.02782791817087846	0.6517524235645041	0.1432878169888278	0.5720422716728242	0.16730457824230827	0.0	0.4150706739350668	0.27990708478513354	0.08734488340027577	0.015378006872852233	0.0	0.09828055999248332	0.22531073446327685	0.027884509825447358	0.03611940298507463	0.2890818858560794	0.3097747468485224	0.02032738095238095	0.07925985704403966	0.1674491392801252	0.017489446023951066	0.0	0.03708240534521158	0.07006942658781178	0.06042998256827426	0.02507594587130627	0.012915129151291513	0.47371056584877314	0.0321410057024365	0.03780706243602866	0.034939192367130285	0.042175360710321866	0.01730451929655117	0.04312056737588652	0.0	0.037871911245587496	0.0438907159119656	0.26193433895297247	0.0	0.20630439896494943	0.0593579114482272
d__Bacteria;__;__;__;__;__	0.0	0.0	0.0	0.0	0.0	0.08622730860299921	0.0	0.0	0.0	0.0	0.0	0.0	0.0	0.0	0.0	0.0	0.0	0.09487609242188436	0.0144696044348398	0.0	0.005049950598309364	0.021492537313432834	0.01823821339950372	0.0013432527381690431	0.005	0.0	0.0	0.0	0.0	0.0012249443207126948	0.001414245307276935	0.0	0.0	0.0	0.0	0.0	0.0	0.0	0.0	0.0	0.0	0.0	0.008522440746343923	0.0	0.0	0.0	0.0	0.016184512259657786
d__Bacteria;p__Firmicutes;c__Bacilli;o__Lactobacillales;f__Streptococcaceae;g__Streptococcus	0.0	0.0	0.0	0.0	0.0	0.0	0.0	0.0	0.0	0.0	0.0	0.0	0.30823327615780444	0.0	0.0	0.0	0.21743986254295533	0.0	0.0	0.0	0.0	0.0	0.0	0.0	0.0	0.0	0.0	0.0	0.0	0.0	0.0	0.0	0.0	0.0	0.0	0.0	0.2115532241555783	0.0	0.12652608213096558	0.0	0.0	0.36046269278866194	0.0	0.0	0.0	0.20949720670391062	0.0	0.0
d__Bacteria;p__Proteobacteria;c__Alphaproteobacteria;o__Sphingomonadales;f__Sphingomonadaceae;g__Sphingomonas	0.0	0.0	0.0	0.035204155244553455	0.0	0.0	0.0	0.0	0.0	0.0	0.0	0.0	0.0	0.0	0.0	0.0	0.0	0.035975098766910095	0.0	0.0	0.0	0.0	0.0	0.0	0.0	0.0	0.024517475221700575	0.0	0.0	0.0	0.0	0.0	0.0	0.0	0.0	0.0	0.021686284544524054	0.0	0.03504043126684636	0.0	0.0	0.0	0.0	0.18985580571717683	0.26051464063886426	0.0	0.0	0.0
d__Bacteria;p__Proteobacteria;c__Gammaproteobacteria;o__Burkholderiales;f__Comamonadaceae;g__Diaphorobacter	0.0	0.0	0.0	0.0	0.008840486867392697	0.0	0.0	0.0	0.0	0.0	0.0	0.0	0.0	0.0	0.0	0.0	0.0	0.0	0.0	0.0856497175141243	0.0	0.0	0.0	0.0	0.0	0.0	0.0	0.012233996726113552	0.02745995423340961	0.0	0.0	0.0	0.0	0.0	0.0	0.019699326075686883	0.0	0.0	0.0	0.0	0.0	0.0	0.0	0.0	0.0	0.0	0.0	0.0
d__Bacteria;p__Proteobacteria;c__Gammaproteobacteria;o__Burkholderiales;f__Comamonadaceae;g__Delftia	0.12166026636163085	0.0	0.0	0.06809984129274275	0.0	0.0	0.0	0.10078219013237064	0.12900820283370618	0.08742684873204469	0.0	0.10547622552627706	0.0	0.0	0.0	0.1290690006594329	0.011168384879725086	0.09367891775410032	0.2892981302264399	0.0	0.12361400812383357	0.0	0.0	0.5534201281256458	0.0	0.0	0.0	0.0	0.0	0.14242761692650335	0.11712522499357161	0.0	0.10046948356807511	0.016673500068334016	0.027207477883491905	0.0	0.14937308085977483	0.0	0.06849532265736483	0.13336552778783856	0.03602836879432624	0.08315964985410587	0.07397881996974282	0.0	0.10541259982253771	0.0	0.15266996000940955	0.03241312400776151
d__Bacteria;p__Actinobacteriota;c__Actinobacteria;o__Corynebacteriales;f__Corynebacteriaceae;g__Corynebacterium	0.0	0.0	0.0	0.0	0.0	0.0	0.0	0.0	0.0	0.0	0.0	0.03555130281171794	0.0	0.0	0.0	0.0	0.02276632302405498	0.0	0.0	0.0	0.0	0.07970149253731343	0.0	0.0	0.0	0.0	0.0	0.0	0.0	0.0	0.0	0.0	0.0	0.0	0.04523451844433317	0.0	0.0034544524053224156	0.0	0.0	0.0	0.0	0.0	0.09863842662632376	0.0	0.0	0.0	0.0	0.0
d__Bacteria;p__Proteobacteria;c__Gammaproteobacteria;o__Burkholderiales;f__Alcaligenaceae;g__Achromobacter	0.22117820083340142	0.0	0.0	0.5515798586062617	0.19807815502882767	0.2898579321231255	0.6930854036478179	0.0	0.0	0.26298989182479166	0.0	0.16627410569704107	0.4850771869639794	0.3782623377876405	0.0	0.2857142857142857	0.11185567010309279	0.026038549024302644	0.0	0.0	0.13664141691367512	0.0	0.0	0.0	0.0	0.23997002536315426	0.18362023995826812	0.5345911949685535	0.0	0.0	0.05129853432759064	0.5758280069726903	0.13394090030378347	0.026308596419297527	0.1727591387080621	0.06687402799377916	0.11118219037871034	0.0	0.21928016489614713	0.162662481387581	0.0	0.0	0.0023701462430660617	0.17948393625094863	0.18722271517302574	0.20181564245810055	0.0	0.15245193155759393
d__Bacteria;p__Firmicutes;c__Clostridia;o__Oscillospirales;f__Ruminococcaceae;g__Faecalibacterium	0.0	0.0	0.12244897959183673	0.0	0.0	0.0	0.0	0.0	0.0	0.0	0.0	0.0	0.0	0.0	0.0	0.0	0.0	0.0	0.0	0.5322033898305085	0.0	0.0	0.0	0.0	0.0	0.0	0.0	0.0	0.0	0.0	0.0	0.0	0.08218724109362055	0.0	0.0	0.0	0.0	0.0	0.0	0.0	0.0	0.13724468528553563	0.0	0.0	0.0	0.15293296089385475	0.0	0.0
d__Bacteria;p__Proteobacteria;c__Gammaproteobacteria;o__Burkholderiales;__;__	0.0028597107606830622	0.0	0.0	0.0041841004184100415	0.0	0.0007892659826361484	0.0	0.00030084235860409147	0.0	0.0033693917361234263	0.0	0.0024289709995583687	0.00025728987993138937	0.0	0.0	0.004616030214015947	0.0005154639175257732	0.00023943493355680593	0.0002818754110683078	0.0	0.0010612215025432722	0.0	0.0	0.0	0.0	0.0	0.0	0.0	0.0	0.0	0.0006428387760349704	0.0	0.0018779342723004694	0.0002050020500205002	0.00100150225338007	0.0	0.0015992835209826	0.0	0.0015855398763278896	0.0024548271560223753	0.0	0.0	0.0	0.0	0.002839396628216504	0.0006983240223463687	0.0	0.0009701887458105486
d__Bacteria;p__Bacteroidota;c__Bacteroidia;o__Flavobacteriales;f__Weeksellaceae;g__Cloacibacterium	0.0	0.0	0.0	0.11975183956139085	0.20717488789237667	0.0	0.0	0.0	0.0	0.13974108884553998	0.0	0.014573825997350213	0.0	0.0	0.07607433217189315	0.0	0.0	0.0	0.0	0.0	0.03172686354155231	0.0	0.051240694789081886	0.11872287662740236	0.0	0.0	0.0	0.0	0.0	0.0	0.0	0.0	0.0	0.0	0.0	0.016243303957145325	0.0	0.0	0.0	0.0	0.0	0.0	0.0	0.0	0.0	0.0	0.0	0.0
d__Bacteria;p__Bacteroidota;c__Bacteroidia;o__Bacteroidales;f__Bacteroidaceae;g__Bacteroides	0.0	0.0	0.013119533527696793	0.0	0.0	0.0	0.0	0.0	0.0	0.0	0.0	0.0	0.0	0.0	0.0	0.0	0.0	0.0	0.0	0.0	0.0	0.0	0.0	0.0	0.0	0.0	0.0	0.0	0.0	0.0	0.026613525327847776	0.0	0.036951118475559236	0.0	0.014021031547320982	0.0	0.005565506653019447	0.0	0.0	0.0	0.0	0.0	0.0	0.0	0.006743566992014197	0.3198324022346369	0.0	0.0
d__Bacteria;p__Proteobacteria;c__Gammaproteobacteria;o__Enterobacterales;f__Enterobacteriaceae;g__Escherichia-Shigella	0.0	0.0	0.7434402332361516	0.03491559659500793	0.0	0.0	0.0	0.04422382671480144	0.0	0.0	0.0	0.0	0.0	0.0	0.0	0.0	0.006357388316151203	0.0	0.0	0.0	0.0	0.0	0.0	0.0	0.010595238095238095	0.0	0.0	0.0	0.4988558352402746	0.0	0.020056569812291078	0.0	0.0	0.5559655596555966	0.0	0.3407637808881977	0.0	0.0	0.0	0.0	0.0	0.0	0.0	0.04401720212496838	0.0	0.0	0.0	0.0
d__Bacteria;p__Proteobacteria;c__Gammaproteobacteria;o__Pseudomonadales;f__Pseudomonadaceae;g__Pseudomonas	0.061769752430754145	0.0	0.04081632653061224	0.0	0.0	0.0	0.0	0.0	0.0	0.0	0.0	0.008538201089356691	0.0	0.0	0.2975222609368951	0.0	0.0032646048109965637	0.0	0.0	0.0	0.0	0.0	0.0	0.0	0.0	0.0	0.0	0.0	0.0	0.0	0.0	0.0	0.0	0.0	0.0	0.0	0.0	0.0	0.0	0.0	0.0	0.0	0.0	0.0	0.0	0.0	0.0	0.0
d__Bacteria;p__Bacteroidota;c__Bacteroidia;o__Chitinophagales;f__Chitinophagaceae;g__Hydrotalea	0.0	0.0	0.0	0.0	0.0	0.0	0.0	0.0	0.0	0.0	0.0	0.0	0.012435677530017153	0.0	0.0	0.0	0.004381443298969072	0.0	0.0	0.0	0.0	0.08666666666666667	0.0009925558312655087	0.0	0.0	0.0	0.0036515388628064684	0.030412682002240028	0.0	0.011692650334075724	0.03355618410902546	0.0	0.0	0.0	0.0	0.004838430965958182	0.03384083930399181	0.0	0.0	0.0	0.0	0.0	0.0	0.0	0.0	0.0	0.0	0.0
d__Bacteria;p__Firmicutes;c__Bacilli;o__Paenibacillales;f__Paenibacillaceae;g__Paenibacillus	0.0	0.0	0.0	0.0	0.0	0.0	0.0	0.0	0.0	0.0	0.0	0.0	0.0	0.0	0.0	0.0	0.0	0.0	0.0	0.0	0.0	0.0	0.0	0.0	0.0	0.0	0.0	0.0	0.0	0.010133630289532293	0.010028284906145539	0.0	0.014415907207953604	0.007721743884105508	0.0	0.01900812165197857	0.005885363357215967	0.015521064301552107	0.030125257650229904	0.0	0.0	0.0	0.0	0.0	0.0	0.0	0.0	0.0
d__Bacteria;p__Actinobacteriota;c__Actinobacteria;o__Micrococcales;f__Micrococcaceae;g__Kocuria	0.0	0.0	0.0	0.0	0.0	0.0	0.0	0.11913357400722022	0.0	0.0	0.0	0.0939202119829236	0.0	0.0	0.0	0.0	0.0	0.0	0.0	0.0	0.0	0.0	0.0	0.0	0.0	0.0	0.0	0.0	0.2425629290617849	0.0	0.043455901259964	0.0	0.0	0.0	0.0	0.0	0.0	0.0	0.0	0.0	0.0	0.0	0.0	0.08057171768277258	0.0	0.0	0.0	0.0
d__Bacteria;p__Proteobacteria;c__Gammaproteobacteria;o__Burkholderiales;f__Comamonadaceae;__	0.0	0.0	0.0	0.0	0.0	0.0	0.0	0.0	0.007457121551081283	0.013832239758822485	0.0	0.007728544089503901	0.0	0.0	0.0	0.006534380432827768	0.0	0.0	0.0	0.0	0.0	0.0	0.0	0.0	0.0	0.0	0.0	0.0	0.0	0.0	0.0	0.0	0.0	0.0	0.0	0.0	0.0	0.0	0.0	0.0030584731779950904	0.0	0.0	0.0017650025214321734	0.0	0.0	0.0	0.0	0.0
N-HC vs T-PDAC
Whole Taxonomy (collapsed at genus level)	N-HC_BN1160	N-HC_BN1245	N-HC_BN1309	N-HC_BN1444	N-HC_BN1496	N-HC_BN1571	N-HC_BN1576	N-HC_BN1608	N-HC_BN1689	N-HC_BN1752	N-HC_BN1790	N-HC_BN1824	N-HC_BN1837	N-HC_BN2036	N-HC_BN2359	N-HC_BN2444	N-HC_BN2627	T-PDAC_PKCH10010	T-PDAC_PKCH10410	T-PDAC_PKCH11310	T-PDAC_PKCH11410	T-PDAC_PKCH12411	T-PDAC_PKCH14211	T-PDAC_PKCH14511	T-PDAC_PKCH14811	T-PDAC_PKCH15511	T-PDAC_PKCH16111	T-PDAC_PKCH16312	T-PDAC_PKCH16812	T-PDAC_PKCH16912	T-PDAC_PKCH17612	T-PDAC_PKCH18212	T-PDAC_PKCH18812	T-PDAC_PKCH19812	T-PDAC_PKCH20212	T-PDAC_PKCH21112	T-PDAC_PKCH21613	T-PDAC_PKCH21913	T-PDAC_PKCH2207	T-PDAC_PKCH22613	T-PDAC_PKCH22913	T-PDAC_PKCH23714	T-PDAC_PKCH4508	T-PDAC_PKCH5309	T-PDAC_PKCH5609	T-PDAC_PKCH7409	T-PDAC_PKCH8310	T-PDAC_PKCH8510	T-PDAC_PKCH9910
d__Bacteria;p__Proteobacteria;c__Gammaproteobacteria;o__Burkholderiales;f__Comamonadaceae;g__Delftia	0.12891774891774893	0.0	0.0	0.06302577113099213	0.0	0.0	0.0	0.10768241722918676	0.21493353211579078	0.08944121915820029	0.0	0.10693231848369525	0.0	0.0	0.0	0.13646447360081132	0.03614122880177926	0.07245292430477615	0.07670915411355736	0.0783650594260315	0.04817820756346054	0.19440712126301646	0.0	0.7516741071428571	0.005982451475671364	0.0	0.06823111812265825	0.0	0.0	0.0	0.10687455705173636	0.07660617949975478	0.0	0.0890458316870802	0.003211841921519341	0.03216142391400123	0.03500717360114777	0.14652956298200515	0.07408446751788972	0.09750149739026269	0.14831763122476446	0.0	0.0	0.0	0.021774926884415936	0.006681186720037674	0.0	0.0	0.008970792767732962
d__Bacteria;p__Firmicutes;c__Bacilli;o__Staphylococcales;f__Staphylococcaceae;g__Staphylococcus	0.2535930735930736	0.5155523775473722	0.0	0.0	0.22057553956834533	0.19594454789985516	0.16978398314014753	0.44776599164255865	0.20350354081252328	0.15729317851959362	0.6427519151443725	0.07715842101335721	0.022200251662771887	0.0	0.08236658932714618	0.129302148697471	0.07895468445927162	0.16959720663424366	0.5265932792584009	0.008793120108223017	0.05980544523110574	0.0	0.0	0.0	0.5144908269077373	0.3308113035551504	0.06201932557680931	0.0	0.6290777285541683	0.04784240150093809	0.017292700212615166	0.0	0.0	0.03111418411694982	0.02108644044127915	0.0084588950568332	0.0	0.0	0.0	0.18743047830923248	0.11090174966352624	0.0	0.40008246289169874	0.0	0.0029737766964044337	0.8621968448316458	0.014579759862778732	0.29185701502378375	0.6054242002781641
d__Bacteria;p__Actinobacteriota;c__Actinobacteria;o__Corynebacteriales;f__Corynebacteriaceae;g__Corynebacterium	0.0	0.0	0.0	0.0	0.0	0.0	0.0	0.0	0.0	0.0	0.0	0.03604208641146183	0.0	0.0	0.0	0.0	0.07367250486516541	0.0	0.0	0.0	0.03522707649801416	0.0	0.0	0.0	0.0	0.0	0.0	0.0	0.0	0.0	0.003543586109142452	0.0	0.0	0.007457526669300672	0.0	0.03462860163891092	0.0	0.06921099466086612	0.0	0.0	0.08936742934051144	0.0	0.0	0.0	0.0	0.08926889569107606	0.0476843910806175	0.0	0.0
d__Bacteria;p__Firmicutes;c__Bacilli;o__Brevibacillales;f__Brevibacillaceae;g__Brevibacillus	0.0	0.0	0.0	0.0	0.0	0.0	0.0	0.0	0.0	0.0	0.0	0.0	0.0	0.0	0.0	0.0	0.0	0.0	0.0	0.0	0.0	0.0	0.419237012987013	0.0	0.0	0.0	0.5894300926838888	0.0	0.0	0.0	0.0	0.0	0.0	0.42058474911102334	0.09835684029232417	0.0	0.02266857962697274	0.0	0.24954398765258876	0.2436040044493882	0.06406460296096904	0.0	0.0	0.05029130114511485	0.0	0.0	0.2660377358490566	0.0	0.0
d__Bacteria;p__Actinobacteriota;c__Actinobacteria;o__Propionibacteriales;f__Propionibacteriaceae;g__Cutibacterium	0.10086580086580087	0.20557740436181624	0.0	0.012685271731873414	0.10863309352517986	0.06538381957376371	0.0	0.0155898424943748	0.38166231830041	0.054426705370101594	0.3572480848556276	0.0631296171927468	0.0	0.1660775337544185	0.08203513423931057	0.03473410661088927	0.017792604948568252	0.03566529492455418	0.03638470451911935	0.03304667117595903	0.008864329707016635	0.04467584816929795	0.05835137085137085	0.22526041666666666	0.09159797926083488	0.1325432999088423	0.03589035693157168	0.0	0.23439387837293596	0.04596622889305816	0.01622962437987243	0.0	0.08857509627727857	0.013680363492690636	0.0041893590280687055	0.011014186271918231	0.03385939741750359	0.03361676883527783	0.0	0.02614015572858732	0.01857335127860027	0.03575862925254532	0.07751511819681144	0.010379695975356592	0.017252820172528202	0.015187190958323523	0.02727272727272727	0.03456883153581689	0.06988873435326842
Unassigned;__;__;__;__;__	0.0	0.0	0.0	0.0064094004539991985	0.01079136690647482	0.09517897786054211	0.0058394801545486475	0.00273224043715847	0.08237048080506895	0.00816400580551524	0.0	0.0101484963808671	0.021211576487506743	0.009445442429159182	0.003646005966191581	0.010077961589655828	0.003614122880177926	0.000997630627260257	0.0012746234067207416	0.006474055464296067	0.0	0.002183406113537118	0.0	0.009114583333333334	0.0	0.0	0.0	0.0	0.009262988320579944	0.0	0.0	0.0	0.0	0.0031608060055314103	0.0	0.0055511498810467885	0.0	0.0	0.026939806370141716	0.007871994523829896	0.0	0.005959771542090887	0.0	0.0	0.004178033375113667	0.0	0.033962264150943396	0.0	0.0009735744089012518
d__Bacteria;p__Proteobacteria;c__Alphaproteobacteria;o__Rhizobiales;f__Xanthobacteraceae;g__Bradyrhizobium	0.0	0.0	0.0	0.0	0.0	0.0	0.0	0.0	0.0	0.0	0.0	0.0	0.0	0.0	0.0	0.0	0.0	0.0	0.0	0.0027055754179147744	0.0	0.0	0.0	0.008370535714285714	0.0	0.0	0.0	0.0	0.0	0.0	0.0	0.0	0.0	0.0	0.0	0.0	0.0	0.0009887284951552303	0.0	0.0007273038418755882	0.0017496635262449528	0.0	0.0	0.0	0.0	0.0	0.0	0.0	0.0
d__Bacteria;p__Proteobacteria;c__Gammaproteobacteria;o__Burkholderiales;f__Alcaligenaceae;g__Achromobacter	0.30138528138528137	0.0	0.0	0.6388035785819202	0.2818705035971223	0.3639561349058556	0.7576396206533192	0.0	0.0	0.3381712626995646	0.0	0.20916349526154765	0.6347294625202229	0.5815031581387263	0.0	0.3778284845027572	0.46761189880455933	0.4216236438458661	0.34988412514484357	0.0	0.028780291256547515	0.08825999328182735	0.0	0.0	0.34811220420101036	0.37766636280765725	0.0	0.0	0.0	0.26641651031894936	0.01771793054571226	0.3993133889161354	0.6264441591784339	0.11452983010667721	0.008983847693525114	0.0	0.11133428981348636	0.6305121613604904	0.28202609793742106	0.2995208351159408	0.0	0.0	0.0	0.039174981584410365	0.13539285802059525	0.0	0.0	0.0	0.09360222531293463
d__Bacteria;p__Proteobacteria;c__Gammaproteobacteria;o__Burkholderiales;f__Comamonadaceae;__	0.0	0.0	0.0	0.0	0.0	0.0	0.0	0.0	0.012423903590508137	0.014150943396226415	0.0	0.007835236176404746	0.0	0.0	0.0	0.006908791278443303	0.0	0.0	0.0	0.0	0.0	0.0	0.0	0.0	0.0	0.0	0.0	0.0	0.0	0.0	0.0	0.0	0.0	0.0	0.0	0.0	0.0	0.0	0.0	0.0018396508941558997	0.0	0.0	0.0	0.0	0.0	0.0	0.0	0.0	0.0
d__Bacteria;p__Proteobacteria;c__Alphaproteobacteria;o__Caulobacterales;f__Caulobacteraceae;g__Brevundimonas	0.0	0.0	0.0	0.0	0.0	0.0	0.0	0.0	0.0	0.0	0.0	0.11640922319229909	0.15036850620168973	0.0	0.0	0.0	0.0	0.22284574136425989	0.0	0.0	0.7225579922868819	0.0	0.0	0.0	0.0	0.0	0.06231512522184973	0.0	0.0	0.0	0.02303330970942594	0.205689063266307	0.0	0.05422757803239826	0.18689196108550948	0.0	0.09555236728837876	0.0	0.048828399045881855	0.0	0.1135935397039031	0.0	0.0	0.7918033884684926	0.17228243505615767	0.02219213562514716	0.012521440823327616	0.5743889229030283	0.059040333796940195
d__Bacteria;p__Proteobacteria;c__Gammaproteobacteria;o__Xanthomonadales;f__Xanthomonadaceae;g__Stenotrophomonas	0.0	0.20486235252055773	0.07236842105263158	0.13099212177860864	0.0	0.14690668321953237	0.0	0.0	0.0	0.0	0.0	0.06029400790985747	0.0	0.242973865677696	0.19390122638382498	0.14014071116181784	0.0	0.0	0.0	0.7163010918929366	0.04909917688367006	0.6687101108498489	0.0	0.0	0.0	0.0	0.015677381187142576	0.43902439024390244	0.0	0.274859287054409	0.6347980155917788	0.20049043648847475	0.0	0.0	0.08755760368663594	0.8975240109260728	0.0	0.07415463713664228	0.05472148168935036	0.0707196029776675	0.16917900403768507	0.30841817730320337	0.5224024189114899	0.02571485970668988	0.5667870923345376	0.0	0.28010291595197256	0.09824330052277115	0.07649513212795549
d__Bacteria;p__Actinobacteriota;c__Actinobacteria;o__Micrococcales;f__Micrococcaceae;g__Micrococcus	0.0	0.0	0.0	0.0	0.06618705035971223	0.03558866128698531	0.007024938531787847	0.0311796849887496	0.0	0.06095791001451379	0.0	0.04051936422655026	0.0	0.0	0.0	0.0	0.0	0.0	0.0	0.0	0.0	0.0	0.0	0.0	0.0	0.0	0.0	0.0	0.0	0.0	0.0	0.0	0.0	0.0	0.0	0.010661732311216848	0.0	0.0	0.0	0.0	0.0	0.0	0.0	0.0	0.0	0.0	0.0	0.0	0.0
d__Bacteria;p__Firmicutes;c__Bacilli;o__Staphylococcales;f__Staphylococcaceae;g__Jeotgalicoccus	0.08	0.07400786557025385	0.0	0.0	0.07928057553956834	0.0	0.0597119775201967	0.22018643522982964	0.10510622437569885	0.13098693759071117	0.0	0.1173793000522349	0.02687398885493439	0.0	0.03281405369572423	0.159662800278887	0.0	0.0	0.0	0.0	0.0	0.0	0.0	0.0	0.0	0.0	0.03401695917964898	0.0	0.0	0.0	0.0	0.0	0.0	0.0	0.0	0.0	0.0	0.0	0.0	0.0	0.0	0.16314874596473802	0.0	0.0	0.0	0.0	0.0	0.0	0.0
d__Bacteria;p__Proteobacteria;c__Gammaproteobacteria;o__Pseudomonadales;f__Pseudomonadaceae;g__Pseudomonas	0.13220779220779222	0.0	0.03684210526315789	0.0	0.0	0.0	0.0	0.0	0.0	0.0	0.0	0.017759868666517423	0.0	0.0	0.5401060656281074	0.0	0.021962746733388935	0.0	0.0	0.0	0.0	0.0	0.0	0.0	0.0	0.0	0.0	0.0	0.0	0.0	0.0	0.0	0.0	0.09946661398656657	0.0	0.0	0.0	0.0	0.0	0.0	0.0	0.0	0.0	0.0	0.0	0.0	0.0	0.0	0.0
d__Bacteria;p__Proteobacteria;c__Gammaproteobacteria;o__Burkholderiales;f__Oxalobacteraceae;g__Massilia	0.0	0.0	0.0	0.0	0.0	0.0	0.0	0.0	0.0	0.0	0.0	0.0	0.0	0.0	0.0	0.0	0.0	0.0	0.0	0.0	0.010878950094974962	0.0	0.0	0.0	0.0	0.1562443026435734	0.0	0.0	0.0	0.0	0.0	0.0	0.0	0.0	0.0	0.0	0.0	0.0	0.0	0.0	0.0	0.0	0.0	0.012120806267997053	0.017695200176952003	0.0	0.0	0.0	0.020375521557719056
d__Bacteria;p__Bacteroidota;c__Bacteroidia;o__Chitinophagales;f__Chitinophagaceae;g__Hydrotalea	0.0	0.0	0.0	0.0	0.0	0.0	0.0	0.0	0.0	0.0	0.0	0.0	0.017256875786446163	0.0	0.0	0.0	0.0	0.07407407407407407	0.0	0.0	0.0	0.0	0.0	0.0	0.0	0.0	0.00029579964504042593	0.0	0.0	0.0	0.0	0.0	0.0	0.0	0.0015360983102918587	0.0	0.0	0.01364445323314218	0.0	0.0	0.0	0.0	0.0	0.0	0.0	0.0	0.0	0.0	0.0
d__Bacteria;__;__;__;__;__	0.0	0.0	0.0	0.0010682334089998666	0.0	0.09621353196772191	0.0	0.0	0.0	0.0	0.0	0.0	0.0	0.0	0.0	0.0	0.0	0.0	0.0	0.00512126775533868	0.0	0.001091703056768559	0.0018037518037518038	0.005580357142857143	0.0019941504918904547	0.0027347310847766638	0.0	0.0	0.0	0.0	0.0	0.0	0.0	0.0	0.0	0.0	0.0	0.0	0.028834011505542306	0.0	0.0	0.0012416190712689348	0.0	0.0	0.0047187200471872	0.0	0.0444253859348199	0.0	0.00013908205841446454
d__Bacteria;p__Actinobacteriota;c__Actinobacteria;o__Micrococcales;f__Micrococcaceae;g__Kocuria	0.0	0.0	0.0	0.0	0.0	0.0	0.0	0.12729026036644167	0.0	0.0	0.0	0.0952167748675472	0.0	0.0	0.0	0.0	0.0	0.0	0.0	0.0	0.0	0.0	0.0	0.0	0.0	0.0	0.0	0.0	0.0	0.0	0.0	0.0	0.0	0.0	0.0	0.0	0.0	0.0	0.0	0.0	0.0	0.48547305686615344	0.0	0.0	0.0	0.0	0.05574614065180103	0.0	0.018289290681502087
d__Bacteria;p__Bacteroidota;c__Bacteroidia;o__Flavobacteriales;f__Weeksellaceae;g__Cloacibacterium	0.0	0.0	0.0	0.11082921618373615	0.23266187050359713	0.0	0.0	0.0	0.0	0.14296081277213352	0.0	0.014775016789791807	0.0	0.0	0.06513092475969506	0.0	0.0	0.0	0.0	0.0	0.0	0.0	0.0	0.0	0.0	0.0	0.0	0.0	0.0	0.0	0.0	0.0	0.0	0.0	0.0	0.0	0.02065997130559541	0.0	0.0	0.0	0.0	0.0	0.0	0.0	0.0	0.0	0.0	0.0	0.0
d__Bacteria;p__Proteobacteria;c__Gammaproteobacteria;o__Enterobacterales;f__Enterobacteriaceae;g__Escherichia-Shigella	0.0	0.0	0.6710526315789473	0.03231406062224596	0.0	0.0	0.0	0.04725168756027001	0.0	0.0	0.0	0.0	0.0	0.0	0.0	0.0	0.02057269947178204	0.0	0.0	0.14919315875930042	0.014332585045760663	0.0	0.0	0.0	0.0	0.0	0.0	0.2926829268292683	0.0	0.22138836772983114	0.01325301204819277	0.05188818048062776	0.09050064184852374	0.0	0.5492249685798073	0.0	0.36700143472022956	0.0	0.0	0.0	0.0	0.0	0.0	0.0	0.0	0.0	0.0	0.0	0.0
d__Bacteria;p__Bacteroidota;c__Bacteroidia;o__Bacteroidales;f__Bacteroidaceae;g__Bacteroides	0.0	0.0	0.10789473684210527	0.0	0.0	0.0	0.0	0.0	0.0	0.0	0.0	0.0	0.0	0.0	0.0	0.0	0.0	0.0	0.0	0.0	0.0	0.0	0.0	0.0	0.0	0.0	0.0	0.0	0.0	0.0	0.004819277108433735	0.0	0.0	0.0	0.0	0.0	0.0	0.02570694087403599	0.038445348674056405	0.0	0.0021534320323014803	0.0	0.0	0.0	0.0	0.0	0.0	0.0	0.0
d__Bacteria;p__Firmicutes;c__Clostridia;o__Oscillospirales;f__Ruminococcaceae;g__Faecalibacterium	0.0	0.0	0.1118421052631579	0.0	0.0	0.0	0.0	0.0	0.0	0.0	0.0	0.0	0.0	0.0	0.0	0.0	0.0	0.0	0.0	0.0	0.02129741552984516	0.0	0.2859397546897547	0.0	0.0	0.0	0.0	0.0	0.0	0.0	0.0	0.0	0.0	0.0	0.0	0.0	0.04189383070301291	0.0	0.09260558439736215	0.0	0.0	0.0	0.0	0.0	0.0	0.0	0.0	0.0	0.0
d__Bacteria;p__Firmicutes;c__Bacilli;o__Lactobacillales;f__Streptococcaceae;g__Streptococcus	0.0	0.0	0.0	0.0	0.0	0.0	0.0	0.0	0.0	0.0	0.0	0.0	0.12412367427646953	0.0	0.0	0.0	0.274395329441201	0.0	0.0	0.0	0.0	0.0	0.0	0.0	0.0	0.0	0.0	0.0	0.0	0.0	0.0	0.0	0.1123234916559692	0.0	0.0	0.0	0.0	0.0	0.0	0.0	0.0	0.0	0.0	0.0	0.0018432500184325002	0.0	0.2176672384219554	0.0	0.0
d__Bacteria;p__Proteobacteria;c__Alphaproteobacteria;o__Rhizobiales;f__Beijerinckiaceae;g__Methylobacterium-Methylorubrum	0.0	0.0	0.0	0.0	0.0	0.0	0.0	0.0	0.0	0.0	0.0	0.0	0.0029660255257954343	0.0	0.0	0.0	0.0	0.0	0.0	0.0	0.0	0.0	0.0	0.0	0.0	0.0	0.019029777164267403	0.0	0.0	0.027204502814258912	0.0	0.0	0.0	0.0	0.008145975887911373	0.0	0.0	0.0	0.0	0.0	0.0	0.0	0.0	0.022500502243353645	0.05443731721103984	0.0	0.0	0.0	0.031154381084840057
d__Bacteria;p__Bacteroidota;c__Bacteroidia;o__Sphingobacteriales;f__Sphingobacteriaceae;g__Sphingobacterium	0.0	0.0	0.0	0.0	0.0	0.0	0.0	0.0	0.0	0.0	0.0	0.0	0.0	0.0	0.0	0.0	0.0	0.0	0.0	0.0	0.0	0.0	0.0	0.0	0.0	0.0	0.06556892131729442	0.0	0.0	0.0	0.014386959603118355	0.0	0.0	0.05131370999604899	0.006423683843038682	0.0	0.07776183644189383	0.0	0.056405219587484214	0.06126465303328485	0.07604306864064603	0.0	0.0	0.0	0.0	0.0	0.0	0.0	0.0
d__Bacteria;p__Proteobacteria;c__Gammaproteobacteria;o__Enterobacterales;f__Enterobacteriaceae;__	0.0	0.0	0.0	0.0	0.0	0.0	0.0	0.0	0.0	0.0	0.0	0.0	0.0	0.0	0.0	0.0	0.0	0.0	0.0	0.0	0.0	0.0	0.0	0.0	0.0	0.0	0.0	0.0	0.0	0.06848030018761726	0.14762579730687456	0.0	0.0821566110397946	0.024397471355195575	0.007168458781362007	0.0	0.10846484935437589	0.0	0.0	0.0	0.02449528936742934	0.0	0.0	0.0	0.0	0.00447374617376972	0.0	0.0	0.0
d__Bacteria;p__Proteobacteria;c__Alphaproteobacteria;o__Rhodobacterales;f__Rhodobacteraceae;g__Paracoccus	0.0	0.0	0.0	0.0	0.0	0.0	0.0	0.0	0.0	0.0	0.0	0.0	0.0	0.0	0.0	0.0	0.0	0.0	0.0	0.0	0.0	0.0	0.23466810966810966	0.0	0.0	0.0	0.0	0.2682926829268293	0.0	0.0450281425891182	0.0	0.0	0.0	0.0	0.0	0.0	0.0	0.0	0.0	0.0	0.0	0.0	0.0	0.0350900689747539	0.0	0.0	0.0	0.0	0.005006954102920723
d__Bacteria;p__Firmicutes;c__Bacilli;o__Paenibacillales;f__Paenibacillaceae;g__Paenibacillus	0.0	0.0	0.0	0.0	0.0	0.0	0.0	0.0	0.0	0.0	0.0	0.0	0.0	0.0	0.0	0.0	0.0	0.0	0.0	0.0	0.0	0.0	0.0	0.0	0.0	0.0	0.0	0.0	0.0	0.0	0.0	0.0	0.0	0.029978269458711973	0.0029790997532933017	0.0	0.038163558106169296	0.0	0.020976567980917637	0.0	0.09865410497981157	0.0	0.0	0.011785977365566195	0.0	0.0	0.0	0.0	0.0
d__Bacteria;p__Proteobacteria;c__Gammaproteobacteria;o__Burkholderiales;f__Neisseriaceae;g__Neisseria	0.0	0.0	0.0	0.0	0.0	0.0	0.0	0.0	0.0	0.0	0.0	0.024774270576822625	0.0	0.0	0.0	0.0	0.003614122880177926	0.0	0.0	0.0	0.0	0.0	0.0	0.0	0.0	0.0	0.0	0.0	0.12726540475231574	0.0	0.0	0.0	0.0	0.0	0.0	0.0	0.0	0.0	0.0	0.0	0.0	0.0	0.0	0.0011384182682649166	0.0	0.0	0.0	0.0009419300145999152	0.0
d__Bacteria;p__Proteobacteria;c__Alphaproteobacteria;o__Caulobacterales;f__Caulobacteraceae;__	0.0	0.0	0.0	0.0	0.0	0.0	0.0	0.0	0.0	0.0	0.0	0.0	0.0	0.0	0.0	0.0	0.0	0.0	0.0	0.0	0.0	0.0	0.0	0.0	0.0	0.0	0.04752514296982844	0.0	0.0	0.0	0.0	0.06257969592937715	0.0	0.05990715132358752	0.014243820695433599	0.0	0.03357245337159254	0.0007909827961241843	0.025677002946541322	0.0	0.06150740242261104	0.0	0.0	0.0	0.0	0.0	0.0	0.0	0.0
d__Bacteria;p__Proteobacteria;c__Gammaproteobacteria;o__Burkholderiales;__;__	0.0030303030303030303	0.0	0.0	0.003872346107624516	0.0	0.0008276432857438444	0.0	0.0003214400514304082	0.0	0.003447024673439768	0.0	0.0024625027982986343	0.0002696386841632213	0.0	0.0	0.004880522279267288	0.0016680567139282735	0.0027434842249657062	0.0017381228273464658	0.0	0.0009785299027226155	0.0006718172657037286	0.0	0.0	0.00013294336612603032	0.0	0.0	0.0	0.0	0.0028142589118198874	0.00042523033309709425	0.0034330554193231977	0.0	0.0011359146582378507	0.0	0.0	0.0005738880918220947	0.004844769626260629	0.000912024694822506	0.0033798237357747923	0.0	0.0	0.0	0.0	0.0006635700066357001	0.0	0.0	0.0	0.0009040333796940194
d__Bacteria;p__Actinobacteriota;c__Actinobacteria;o__Micrococcales;f__Intrasporangiaceae;__	0.0	0.0	0.0	0.0	0.0	0.0	0.0	0.0	0.0	0.0	0.0	0.0	0.0	0.0	0.0	0.0	0.0	0.0	0.0074159907300115875	0.0	0.0	0.0	0.0	0.0	0.037689444296729595	0.0	0.0	0.0	0.0	0.0	0.0	0.0	0.0	0.0	0.0	0.0	0.013486370157819226	0.0	0.0	0.0	0.02139973082099596	0.0	0.0	0.0	0.0	0.0	0.0	0.0	0.009735744089012517
N-PDAC vs T-PDAC
Whole Taxonomy (collapsed at genus level)	N-PDAC_PKCH10010	T-PDAC_PKCH10010	N-PDAC_PKCH10410	T-PDAC_PKCH10410	N-PDAC_PKCH11310	T-PDAC_PKCH11310	T-PDAC_PKCH11410	N-PDAC_PKCH12411	T-PDAC_PKCH12411	N-PDAC_PKCH14211	T-PDAC_PKCH14211	N_PDAC_PKCH14511	T_PDAC_PKCH14511	N-PDAC_PKCH14811	T-PDAC_PKCH14811	N-PDAC_PKCH15511	T-PDAC_PKCH15511	N-PDAC_PKCH16111	T-PDAC_PKCH16111	N-PDAC_PKCH16312	T-PDAC_PKCH16312	N-PDAC_PKCH16812	T-PDAC_PKCH16812	N-PDAC_PKCH16912	T-PDAC_PKCH16912	N-PDAC_PKCH17612	T-PDAC_PKCH17612	N-PDAC_PKCH18212	T-PDAC_PKCH18212	N-PDAC_PKCH18812	T-PDAC_PKCH18812	N-PDAC_PKCH19812	T-PDAC_PKCH19812	N-PDAC_PKCH20212	T-PDAC_PKCH20212	N-PDAC_PKCH21112	T-PDAC_PKCH21112	N-PDAC_PKCH21613	T-PDAC_PKCH21613	N-PDAC_PKCH21913	T-PDAC_PKCH21913	N-PDAC_PKCH2207	T-PDAC_PKCH2207	N-PDAC_PKCH22613	T-PDAC_PKCH22613	N-PDAC_PKCH22913	T-PDAC_PKCH22913	N-PDAC_PKCH23714	T-PDAC_PKCH23714
d__Bacteria;p__Bacteroidota;c__Bacteroidia;o__Bacteroidales;f__Bacteroidaceae;g__Bacteroides	0.0	0.0	0.0	0.0	0.0	0.0	0.0	0.0	0.0	0.0	0.0	0.0	0.0	0.0	0.0	0.0	0.0	0.0	0.0	0.0	0.0	0.0	0.0	0.0	0.0	0.0	0.009530791788856305	0.031090417542805646	0.0	0.0	0.0	0.04269304403318443	0.0	0.0	0.0	0.019677572309151257	0.0	0.0	0.0	0.006359184270155691	0.050645319392256166	0.0	0.03771532184950136	0.042584167424931756	0.0	0.0	0.020593525179856114	0.0	0.0
d__Bacteria;p__Proteobacteria;c__Gammaproteobacteria;o__Burkholderiales;f__Alcaligenaceae;g__Achromobacter	0.014465136422693807	0.25552004648460197	0.0	0.17114337568058077	0.0	0.0	0.014880774517420666	0.0747903856903298	0.04800235594385	0.0	0.0	0.0	0.0	0.0	0.15138001687356875	0.0	0.18607570490536887	0.16879452634548917	0.0	0.14996342355523043	0.0	0.3309040590405904	0.0	0.0	0.14715359828141783	0.0	0.008797653958944282	0.03679783718834485	0.10004455224988862	0.1258345134533684	0.058146651976986166	0.08404594767070836	0.08560628520604803	0.012680835863547062	0.0061838669781503364	0.1541014698909436	0.0	0.01761325472050153	0.019595368367476777	0.0801841970616183	0.4832543702009476	0.0	0.11078875793291025	0.13830755232029118	0.1834425882850497	0.12293249888243182	0.0	0.0	0.0
d__Bacteria;p__Firmicutes;c__Bacilli;o__Staphylococcales;f__Staphylococcaceae;g__Staphylococcus	0.7003464703334777	0.19770482277745496	0.0	0.5518451300665457	0.12141135218058295	0.009195607535041514	0.06292954042909221	0.15401527855412708	0.0	0.0	0.0	0.6816936772426386	0.0	0.0	0.6838616367361697	0.4040183974824498	0.5047315565855542	0.0	0.08751808224839842	0.2655449890270666	0.0	0.44677121771217715	0.717948717948718	0.0	0.05477980665950591	0.0	0.017668621700879766	0.0	0.0	0.20372243576775237	0.0	0.008742820676451818	0.0	0.06965529558849795	0.020704502771288536	0.0	0.008515703690138265	0.013433838346145234	0.0	0.0	0.0	0.0	0.0	0.0	0.32681327976316343	0.0	0.07419064748201439	0.0417120058034095	0.0
d__Bacteria;p__Proteobacteria;c__Alphaproteobacteria;o__Rhodobacterales;f__Rhodobacteraceae;g__Paracoccus	0.0	0.0	0.39803895587650723	0.1753176043557169	0.0	0.0	0.0017331022530329288	0.08127445500279486	0.0	0.4090118142687059	0.3828168565283199	0.1531613786806665	0.0	0.0	0.0	0.0	0.0	0.0	0.0	0.0	0.25193798449612403	0.0	0.0	0.0	0.08055853920515575	0.0	0.0	0.010513667768098528	0.0	0.0	0.0	0.0	0.0	0.0	0.0	0.2463252726410621	0.0	0.0	0.0	0.019443023170820847	0.0	0.11114462373699291	0.0	0.0	0.0	0.0	0.11510791366906475	0.0	0.0
d__Bacteria;p__Bacteroidota;c__Bacteroidia;o__Chitinophagales;f__Chitinophagaceae;g__Hydrotalea	0.0	0.13785589773387566	0.0	0.0	0.0	0.0	0.0	0.0	0.0	0.22144885062734682	0.08758862423325102	0.0009130335539831089	0.0	0.0	0.0	0.0	0.0	0.0	0.008059516429014259	0.005120702267739576	0.0	0.09178966789667897	0.0	0.0	0.0	0.028106303047168497	0.0	0.08260738960648843	0.0	0.0	0.0	0.0	0.0	0.0	0.005176125692822134	0.0	0.0	0.006343756996790805	0.0	0.09144068416051458	0.03773893154713282	0.0	0.0	0.0	0.0	0.0	0.0	0.0	0.0
d__Bacteria;p__Firmicutes;c__Bacilli;o__Brevibacillales;f__Brevibacillaceae;g__Brevibacillus	0.0	0.0	0.0	0.0	0.0	0.0	0.0	0.0	0.0	0.0	0.08906237552776229	0.0	0.0	0.0	0.0	0.0	0.0	0.10143189673414686	0.18898532754701386	0.0	0.0	0.0	0.0	0.0	0.0	0.0	0.0	0.11174526884950435	0.0	0.0	0.0	0.13139757498404595	0.22198339756892974	0.03107697803179139	0.03760707251156612	0.0	0.0	0.017687887155757892	0.021249522840055986	0.07411738907974563	0.0	0.1523148846327854	0.2072529465095195	0.0	0.15775005286529922	0.12596235037003925	0.07625899280575539	0.055495103373231776	0.0
d__Bacteria;p__Proteobacteria;c__Gammaproteobacteria;o__Burkholderiales;f__Comamonadaceae;g__Delftia	0.033824166305760066	0.03602556653108658	0.16854379223532528	0.03145795523290986	0.0	0.02964021069547362	0.0181676925835176	0.04956213899757779	0.09139098851477373	0.0	0.0	0.0	0.5162433549911399	0.5060469528100545	0.0053633843557912494	0.0	0.0	0.0	0.027691671833023353	0.0	0.0	0.0	0.0	0.0	0.0	0.06303047168498678	0.11019061583577712	0.050615800540702915	0.021038562447403594	0.0	0.0	0.04058710912571793	0.07241328194485622	0.005477168542001548	0.0031606431221657275	0.018255097202465622	0.012910905594725759	0.0	0.005471434024685074	0.06541919450332578	0.12399934651200784	0.0	0.04128135388334844	0.06951774340309372	0.05979065341509833	0.0632295236676104	0.041726618705035974	0.018498367791077257	0.0
Unassigned;__;__;__;__;__	0.09813772195755738	0.0011621150493898896	0.014972836888829999	0.0013309134906231096	0.0	0.005981608784929917	0.0	0.0033910937208869014	0.002552272504171984	0.010074182617455811	0.0	0.011298790230540973	0.014471352628470172	0.04695281005454114	0.0	0.0031227305737109657	0.0	0.010016223460534669	0.0	0.0	0.0	0.0015682656826568266	0.010722610722610723	0.0	0.0	0.0	0.0	0.10468609191949535	0.0	0.0	0.0	0.04575622208040842	0.0038541357841683963	0.0051199618979579685	0.0007329027529659658	0.0	0.005036168849006501	0.009403686842301664	0.0	0.01688473064834442	0.0013069759843162881	0.0	0.023209428830462377	0.0	0.007665468386551068	0.04341131475686683	0.0	0.04824084149437795	0.008213552361396304
d__Bacteria;p__Firmicutes;c__Bacilli;o__Lactobacillales;f__Streptococcaceae;g__Streptococcus	0.0	0.0	0.0	0.0	0.0	0.0	0.0	0.0	0.0	0.0	0.0	0.0	0.0	0.0	0.0	0.0	0.0	0.0	0.0	0.0	0.06976744186046512	0.0	0.0	0.0	0.0	0.0	0.0	0.0	0.0	0.3012340683795266	0.3654058024237973	0.0	0.0	0.0	0.0	0.0	0.0	0.02656914695126502	0.04937014887390253	0.2415028141217747	0.0	0.0	0.0	0.14576888080072795	0.0	0.0	0.0	0.0	0.0
d__Bacteria;__;__;__;__;__	0.08072758770030317	0.0	0.030078176758977077	0.0	0.0	0.0047317203821087405	0.0	0.0048816843674305945	0.001276136252085992	0.025185456543639528	0.0011551023659682944	0.020200867381876285	0.008860011813349085	0.003082760256106237	0.0022297215861154635	0.005180343742435246	0.0028968713789107765	0.0	0.0	0.0	0.0	0.0	0.0	0.0	0.0	0.0015305412550438292	0.0	0.0016521477921297688	0.0	0.0	0.0	0.0	0.0	0.0	0.0	0.0	0.002472301071330464	0.0	0.0	0.0	0.0	0.0	0.03003928679359323	0.0014558689717925387	0.0	0.0	0.0	0.0	0.0017111567419575632
d__Bacteria;p__Proteobacteria;c__Alphaproteobacteria;o__Caulobacterales;f__Caulobacteraceae;g__Brevundimonas	0.0	0.268158047646717	0.0	0.0	0.0	0.0	0.7549751987091377	0.5872554499720515	0.0	0.0	0.0	0.0	0.0	0.0	0.0	0.5437182280319536	0.0	0.19827890244762644	0.09309774746848522	0.0	0.0	0.0	0.0	0.0	0.0	0.07889244469180465	0.02683284457478006	0.064283568639231	0.10786594723033513	0.0	0.0	0.02335673261008296	0.09286984879928847	0.010716199321307376	0.1975172919243278	0.0	0.0	0.029852974102544966	0.06082198753022013	0.06103355017908048	0.0	0.07374453325290303	0.08709579933514656	0.0	0.0	0.09919038394675408	0.11951438848920863	0.08668842945230323	0.0
d__Bacteria;p__Actinobacteriota;c__Actinobacteria;o__Micrococcales;f__Micrococcaceae;g__Micrococcus	0.0	0.06202789076118536	0.0	0.0	0.02564102564102564	0.0	0.00537859319906771	0.0	0.0	0.0	0.0	0.0	0.0	0.0	0.0	0.005156136528685548	0.0	0.0	0.0	0.0	0.0	0.044464944649446496	0.0	0.0	0.0	0.0	0.0	0.0	0.0	0.0	0.0	0.0	0.0	0.0	0.0	0.0	0.0	0.0	0.0	0.0	0.0	0.0	0.0	0.0	0.0	0.0	0.0	0.0	0.0
d__Bacteria;p__Firmicutes;c__Clostridia;o__Oscillospirales;f__Ruminococcaceae;g__Faecalibacterium	0.0	0.0	0.0	0.0	0.7286872671488056	0.0	0.036514671607004126	0.0	0.0	0.0	0.3877559149207361	0.0	0.0	0.0	0.0	0.0	0.0	0.0	0.0	0.0	0.0	0.0	0.0	0.0	0.0	0.0	0.0	0.0	0.0	0.0	0.0	0.13395022335673262	0.0	0.0	0.0	0.0	0.0	0.0	0.027102684819951647	0.0	0.0	0.0	0.1234209731036567	0.0	0.0	0.0	0.0	0.0	0.0
d__Bacteria;p__Firmicutes;c__Bacilli;o__Lactobacillales;f__Enterococcaceae;g__Enterococcus	0.0	0.0	0.0	0.0	0.0	0.0036603874654048746	0.0	0.0	0.0	0.0	0.0	0.0	0.0	0.0	0.0	0.0	0.0	0.0	0.0	0.0	0.22868217054263565	0.0	0.0	0.0	0.0	0.0	0.0	0.0	0.0	0.0	0.11078467376667891	0.0	0.0	0.0032743942370661427	0.020567083505107418	0.0	0.0	0.43353981640420924	0.3275225855706833	0.0	0.0	0.0	0.0	0.0	0.0	0.0	0.0	0.0	0.0
d__Bacteria;p__Bacteroidota;c__Bacteroidia;o__Sphingobacteriales;f__Sphingobacteriaceae;g__Sphingobacterium	0.0	0.0	0.0	0.0	0.0	0.0	0.0	0.0	0.0	0.0	0.0	0.0	0.0	0.0	0.0	0.0	0.0	0.06157861324680821	0.11334986567472619	0.0	0.0	0.0	0.0	0.0	0.0	0.24739112286072074	0.04772727272727273	0.16536497446680684	0.0	0.0	0.0	0.22584556477345247	0.15431366735843463	0.03578019884503185	0.019559342219779213	0.0	0.0	0.03686842301664303	0.10090342282733172	0.045172136539726626	0.0	0.30312170110088976	0.21172559685705652	0.362147406733394	0.1611334320152252	0.16390999850990912	0.10017985611510791	0.3968081247733043	0.0
d__Bacteria;p__Actinobacteriota;c__Actinobacteria;o__Micrococcales;f__Intrasporangiaceae;__	0.0	0.0	0.0	0.0147005444646098	0.0	0.0	0.0	0.0	0.0	0.0	0.0	0.0	0.0	0.0	0.07400265156080511	0.0	0.0	0.0	0.0	0.0	0.0	0.0	0.0	0.0	0.0	0.0	0.0	0.0	0.0	0.0	0.0	0.0	0.0	0.0	0.0	0.0	0.0	0.0	0.005980404631632523	0.0	0.0	0.0	0.0	0.0	0.0	0.0024338151293895596	0.02814748201438849	0.0	0.0
d__Bacteria;p__Proteobacteria;c__Gammaproteobacteria;o__Xanthomonadales;f__Xanthomonadaceae;g__Stenotrophomonas	0.0	0.0	0.3332449980124553	0.0	0.03550295857988166	0.6657441299883939	0.033885137154126575	0.0	0.8045548247766762	0.21806026192874806	0.0	0.0	0.0	0.0	0.0	0.0	0.0	0.0927558721873457	0.01642901425914445	0.4198975859546452	0.12403100775193798	0.07638376383763838	0.0	0.18115942028985507	0.3233082706766917	0.008765827187978295	0.6607038123167155	0.09597476719735656	0.07469927231325182	0.0	0.0	0.06873005743458839	0.0	0.006370185152110496	0.05899867161376025	0.16666666666666666	0.9236333669077923	0.016269870885887005	0.0	0.07813756304363716	0.12939062244731253	0.020660533856130297	0.033847083711090964	0.11191992720655142	0.07031084795939944	0.13972085630556796	0.11285971223021583	0.012694958287994197	0.2720739219712526
d__Bacteria;p__Firmicutes;c__Bacilli;o__Paenibacillales;f__Paenibacillaceae;g__Paenibacillus	0.0	0.0	0.0	0.0	0.0	0.0	0.0	0.0	0.0	0.0	0.0	0.0	0.0	0.0	0.0	0.0	0.0	0.0	0.0	0.0	0.0	0.0	0.0	0.0	0.0	0.012661750382635313	0.0	0.01156503454490838	0.0	0.0	0.0	0.019974473516273135	0.05610732285798992	0.006905995118175865	0.004443222939856168	0.0	0.0	0.010597805806403463	0.016668787377528946	0.009063664936773628	0.0	0.029331925803046298	0.018011483831973405	0.033303002729754325	0.0	0.0	0.08048561151079137	0.0	0.0
d__Bacteria;p__Firmicutes;c__Bacilli;o__Bacillales;f__Bacillaceae;g__Bacillus	0.0	0.0	0.0	0.0	0.0	0.0	0.0	0.0	0.0	0.0	0.0	0.0	0.0	0.0	0.0	0.0	0.0	0.0	0.030171523041950817	0.0	0.0	0.0	0.0	0.0	0.0	0.0	0.0	0.008260738960648844	0.0	0.0	0.0	0.0021059349074664963	0.010895345389860658	0.0	0.01213870184599881	0.0	0.0	0.00985148145383984	0.007380073800738007	0.03077260434178788	0.0	0.04328155632634595	0.0	0.0	0.0	0.0	0.0	0.062023939064200215	0.0
d__Bacteria;p__Actinobacteriota;c__Actinobacteria;o__Propionibacteriales;f__Propionibacteriaceae;g__Cutibacterium	0.0	0.04154561301568855	0.05512124022790513	0.03756805807622505	0.08875739644970414	0.030265154896884208	0.008964321998446184	0.011961989938513136	0.052223422008442134	0.012638520010990018	0.051621126423962396	0.10477060031956174	0.35853514471352627	0.2800569124970358	0.08316258888754971	0.006802227063664972	0.14059482425646969	0.03816040064893842	0.0375077495350279	0.09290416971470374	0.0	0.008118081180811807	0.27132867132867133	0.0	0.0644468313641246	0.019618756087379993	0.016788856304985337	0.028086512466206068	0.0	0.008092251669026907	0.017015546578528582	0.01148691767708998	0.020530684850281648	0.005060427457284039	0.005542577069305116	0.27856804172593647	0.011445838293196594	0.005224270467945369	0.015014632904949738	0.017542577296981214	0.05554647933344225	0.013346403257427236	0.0	0.018198362147406732	0.03219496722351448	0.007748472656832066	0.013489208633093525	0.018498367791077257	0.049281314168377825
d__Bacteria;p__Proteobacteria;c__Alphaproteobacteria;o__Caulobacterales;f__Caulobacteraceae;__	0.0	0.0	0.0	0.0	0.0	0.0	0.0	0.0	0.0	0.0	0.0	0.0	0.0	0.0	0.0	0.0	0.0	0.3289835649291105	0.15416408348832403	0.0	0.0	0.0	0.0	0.0	0.0	0.5400027828022819	0.0	0.10753980174226495	0.09796544725508638	0.0	0.0	0.14645820038289725	0.25022235398754816	0.1760433410728106	0.03742384682332463	0.0	0.0	0.06821404582431524	0.038554523476269247	0.10488999342153352	0.0013069759843162881	0.24136630975720103	0.07059534602598973	0.0	0.0	0.23146078577459892	0.11798561151079137	0.22451940515052593	0.0
d__Bacteria;p__Fusobacteriota;c__Fusobacteriia;o__Fusobacteriales;f__Fusobacteriaceae;g__Fusobacterium	0.0	0.0	0.0	0.0	0.0	0.0	0.0	0.0	0.0	0.0	0.0	0.0	0.0	0.0	0.0	0.0	0.0	0.0	0.0	0.0	0.09302325581395349	0.0	0.0	0.09963768115942029	0.0	0.0	0.0	0.0	0.0	0.3611167307303257	0.42343004039662135	0.0	0.0	0.0	0.0	0.0030820293978188716	0.0	0.021494141353832374	0.046570810535691565	0.0	0.0	0.0	0.0	0.0	0.0	0.0	0.0	0.0	0.0
d__Bacteria;p__Proteobacteria;c__Alphaproteobacteria;o__Rhizobiales;f__Xanthobacteraceae;g__Bradyrhizobium	0.0	0.0	0.0	0.01663641863278887	0.0	0.002499776805642353	0.0	0.009986957331842742	0.0	0.030222547852367432	0.0	0.0	0.10189013585351447	0.0	0.0	0.023384168482207698	0.0	0.0	0.0	0.0	0.0	0.0	0.0	0.0	0.0	0.0	0.0	0.0	0.0	0.0	0.0	0.0	0.0	0.0	0.0	0.0	0.0	0.0	0.0	0.0	0.0029406959647116484	0.0	0.0	0.0	0.0008987100866990908	0.0	0.0011690647482014388	0.0	0.0
d__Bacteria;p__Proteobacteria;c__Gammaproteobacteria;o__Pseudomonadales;f__Moraxellaceae;g__Acinetobacter	0.0	0.0	0.0	0.0	0.0	0.0	0.0	0.003465623253214086	0.0	0.0	0.0	0.0	0.0	0.0	0.0	0.0	0.0	0.0	0.21450712957222567	0.0	0.0	0.0	0.0	0.0	0.0	0.0	0.0	0.0	0.0	0.0	0.0	0.0	0.0	0.02214681193070191	0.0	0.0	0.0	0.03724158519292484	0.010942868049370148	0.0	0.0	0.0	0.0	0.0	0.0	0.0	0.008633093525179856	0.0	0.0
d__Bacteria;p__Proteobacteria;c__Alphaproteobacteria;o__Sphingomonadales;f__Sphingomonadaceae;g__Sphingomonas	0.044521437851883935	0.0	0.0	0.0	0.0	0.0	0.0	0.0	0.0	0.0	0.0	0.0	0.0	0.0	0.0	0.0	0.0	0.0	0.0	0.06656912948061448	0.0	0.0	0.0	0.0	0.0	0.0	0.0	0.0	0.5661600910845997	0.0	0.0	0.0	0.0	0.0	0.0	0.0	0.0	0.0	0.0	0.054089613332358746	0.0	0.0	0.0	0.07679708826205642	0.0	0.0	0.0	0.0	0.0
d__Bacteria;p__Bacteroidota;c__Bacteroidia;o__Sphingobacteriales;f__Sphingobacteriaceae;__	0.0	0.0	0.0	0.0	0.0	0.0	0.0	0.0	0.0	0.0	0.0	0.0	0.0	0.0	0.0	0.0	0.0	0.0	0.008679479231246125	0.0	0.0	0.0	0.0	0.0	0.0	0.0	0.0	0.014118353860018024	0.0	0.0	0.0	0.0052967453733248245	0.0	0.0	0.0	0.0	0.0	0.0	0.0	0.0	0.0	0.011687528276278088	0.005016621335750982	0.0	0.0	0.0	0.0	0.0	0.0
d__Bacteria;p__Actinobacteriota;c__Actinobacteria;o__Corynebacteriales;f__Corynebacteriaceae;g__Corynebacterium	0.0	0.0	0.0	0.0	0.0	0.11034729042049816	0.036514671607004126	0.0	0.0	0.07335836615074641	0.0	0.0	0.0	0.0	0.0	0.0	0.0	0.0	0.0	0.0	0.23255813953488372	0.0	0.0	0.0	0.0	0.0	0.00593841642228739	0.0	0.0	0.0	0.0	0.009572431397574984	0.011191817373258228	0.0	0.0	0.06377430061640588	0.03598571559381009	0.0	0.0	0.0039470798918207735	0.11387028263355661	0.0	0.0	0.0	0.0	0.0	0.08300359712230215	0.03482045701849837	0.0
d__Bacteria;p__Actinobacteriota;c__Actinobacteria;o__Micrococcales;f__Micrococcaceae;g__Kocuria	0.0	0.0	0.0	0.0	0.0	0.0	0.0	0.0	0.0	0.0	0.0	0.0	0.0	0.0	0.0	0.0	0.0	0.0	0.0	0.0	0.0	0.0	0.0	0.19202898550724637	0.0	0.0	0.0	0.05091619104836287	0.0	0.0	0.0	0.0	0.0	0.0	0.0	0.0	0.0	0.0	0.0	0.0	0.0	0.0	0.0	0.0	0.0	0.0	0.0	0.0	0.6687200547570158
d__Bacteria;p__Proteobacteria;c__Gammaproteobacteria;o__Enterobacterales;f__Enterobacteriaceae;g__Escherichia-Shigella	0.0	0.0	0.0	0.0	0.0	0.13793411302562272	0.014821012370764358	0.0	0.0	0.0	0.0	0.0	0.0	0.0	0.0	0.008617768094892278	0.0	0.0	0.0	0.0	0.0	0.0	0.0	0.39492753623188404	0.25241675617615467	0.0	0.013636363636363636	0.024181435866626615	0.03222612741943468	0.0	0.017260374586852735	0.0	0.0	0.6004048341965827	0.5575099628967981	0.0	0.0	0.15463840585118294	0.1699961827204479	0.0	0.0	0.0	0.0	0.0	0.0	0.0	0.0	0.0	0.0
d__Bacteria;p__Proteobacteria;c__Gammaproteobacteria;o__Enterobacterales;f__Enterobacteriaceae;__	0.0	0.0	0.0	0.0	0.0	0.0	0.0	0.0	0.0	0.0	0.0	0.0	0.0	0.0	0.0	0.0	0.0	0.0	0.0	0.0	0.0	0.0	0.0	0.10144927536231885	0.04618689581095596	0.0	0.08218475073313783	0.0	0.0	0.0	0.00795691027053495	0.0	0.020011858879335903	0.0077990117282848125	0.003343868810407219	0.04954954954954955	0.0	0.047540861258302855	0.027866140730372822	0.0	0.0	0.0	0.0	0.0	0.0	0.0	0.0066546762589928055	0.0	0.0
d__Bacteria;p__Proteobacteria;c__Gammaproteobacteria;o__Enterobacterales;f__Enterobacteriaceae;g__Enterobacter	0.0	0.0	0.0	0.0	0.0	0.0	0.0	0.0	0.0	0.0	0.0	0.0	0.0	0.0	0.0	0.0	0.0	0.0	0.0	0.0	0.0	0.0	0.0	0.030797101449275364	0.0	0.0	0.0	0.0	0.0	0.0	0.0	0.0	0.0	0.0014883610168482467	0.0010993541294489488	0.0	0.0	0.03321143368908128	0.04415320015269118	0.0	0.0	0.0	0.0	0.0	0.0	0.0	0.0	0.0	0.0
d__Bacteria;p__Proteobacteria;c__Alphaproteobacteria;o__Rhizobiales;f__Beijerinckiaceae;g__Methylobacterium-Methylorubrum	0.0	0.0	0.0	0.0	0.0	0.0	0.0	0.0	0.0	0.0	0.0	0.0	0.0	0.0	0.0	0.0	0.0	0.0	0.019838809671419714	0.0	0.0	0.0	0.0	0.0	0.031149301825993556	0.0	0.0	0.0	0.0	0.0	0.0	0.0	0.0	0.0	0.008290962392927488	0.0	0.0	0.0	0.0	0.0	0.0	0.0	0.0	0.0	0.0	0.0	0.0	0.0	0.0
d__Bacteria;p__Proteobacteria;c__Gammaproteobacteria;o__Burkholderiales;f__Oxalobacteraceae;g__Massilia	0.02797747942832395	0.0	0.0	0.0	0.0	0.0	0.011235283571385883	0.0	0.0	0.0	0.0	0.0	0.0	0.0	0.0	0.0	0.1657010428736964	0.0	0.0	0.0	0.0	0.0	0.0	0.0	0.0	0.0	0.0	0.0	0.0	0.0	0.0	0.0	0.0	0.0	0.0	0.0	0.0	0.0	0.0	0.0	0.0	0.0	0.0	0.0	0.0	0.0	0.0	0.0	0.0
d__Bacteria;p__Bacteroidota;c__Bacteroidia;o__Flavobacteriales;f__Weeksellaceae;g__Cloacibacterium	0.0	0.0	0.0	0.0	0.0	0.0	0.0	0.0194149431712316	0.0	0.0	0.0	0.02796165259073271	0.0	0.16386056438226226	0.0	0.0	0.0	0.0	0.0	0.0	0.0	0.0	0.0	0.0	0.0	0.0	0.0	0.0	0.0	0.0	0.0	0.0	0.0	0.0	0.0	0.0	0.0	0.004403313680125382	0.004835220766000763	0.0	0.0	0.0	0.0	0.0	0.0	0.0	0.0	0.0	0.0
[truncated: 14 more columns]

## Sheet:  S3
S3: Taxonomic Features Identified by Variable Selection Methods.
This tables lists the operational taxonomic units (OTUs) and their corresponding taxonomic classifications (from kingdom to species level) identified through variable selection methods, including Coda-Lasso, CLR-Lasso, and Selbal.
N-PDAC vs T-PDAC
Coda Lasso												CLR-Lasso												Selbal											Common
OTU	Kingdom	Phylum	Class	Order	Family	Genus	Species	Coefficient_coda	Coeff_coda			OTU	Kingdom	Phylum	Class	Order	Family	Genus	Species	Coefficient_clr	Coeff_clr			OTU	Kingdom	Phylum	Class	Order	Family	Genus	Species	Coeff_selbal			OTU	Kingdom	Phylum	Class	Order	Family	Genus	Species
OTU92	d__Bacteria	p__Bacteroidota	c__Bacteroidia	o__Sphingobacteriales	f__Sphingobacteriaceae	g__Sphingobacterium	s__Sphingobacterium_alimentarium	-0.00757175	Negative			OTU92	d__Bacteria	p__Bacteroidota	c__Bacteroidia	o__Sphingobacteriales	f__Sphingobacteriaceae	g__Sphingobacterium	s__Sphingobacterium_alimentarium	-0.0507198	Negative			OTU220	d__Bacteria	p__Bacteroidota	c__Bacteroidia	o__Bacteroidales	f__Prevotellaceae	g__Prevotella		Positive			OTU240	d__Bacteria
OTU140	d__Bacteria	p__Firmicutes	c__Bacilli	o__Lactobacillales	f__Enterococcaceae	g__Enterococcus		0.0989407	Positive			OTU136	d__Bacteria	p__Firmicutes	c__Bacilli	o__Staphylococcales	f__Staphylococcaceae	g__Staphylococcus		-0.0657997	Negative			OTU240	d__Bacteria							Negative			OTU248	Unassigned
OTU240	d__Bacteria							-0.125364	Negative			OTU234	d__Bacteria	p__Cyanobacteria	c__Cyanobacteriia	o__Chloroplast	f__Chloroplast	g__Chloroplast		0.00505494	Positive			OTU248	Unassigned							Negative			OTU353	d__Bacteria	p__Proteobacteria	c__Alphaproteobacteria	o__Sphingomonadales	f__Sphingomonadaceae	g__Sphingomonas
OTU248	Unassigned							-0.349562	Negative			OTU240	d__Bacteria							-0.124499	Negative			OTU353	d__Bacteria	p__Proteobacteria	c__Alphaproteobacteria	o__Sphingomonadales	f__Sphingomonadaceae	g__Sphingomonas		Negative			OTU1149	d__Bacteria	p__Firmicutes	c__Bacilli	o__Lactobacillales	f__Streptococcaceae	g__Streptococcus	s__Streptococcus_salivarius
OTU249	Unassigned							-0.0740894	Negative			OTU248	Unassigned							-0.217586	Negative			OTU472	d__Bacteria	p__Actinobacteriota	c__Actinobacteria	o__Actinomycetales	f__Actinomycetaceae	g__Actinomyces	s__Schaalia_turicensis	Negative			OTU1858	d__Bacteria	p__Proteobacteria	c__Alphaproteobacteria	o__Rhizobiales	f__Beijerinckiaceae	g__Methylobacterium-Methylorubrum
OTU253	d__Bacteria							-0.0784204	Negative			OTU291	d__Bacteria	p__Actinobacteriota	c__Actinobacteria	o__Corynebacteriales	f__Corynebacteriaceae	g__Corynebacterium	s__Corynebacterium_matruchotii	1.86159	Positive			OTU476	d__Bacteria	p__Proteobacteria	c__Alphaproteobacteria	o__Rickettsiales	f__Mitochondria	g__Mitochondria		Positive			OTU2125	d__Bacteria	p__Proteobacteria	c__Gammaproteobacteria	o__Burkholderiales	f__Comamonadaceae	g__Delftia
OTU353	d__Bacteria	p__Proteobacteria	c__Alphaproteobacteria	o__Sphingomonadales	f__Sphingomonadaceae	g__Sphingomonas		-0.19735	Negative			OTU353	d__Bacteria	p__Proteobacteria	c__Alphaproteobacteria	o__Sphingomonadales	f__Sphingomonadaceae	g__Sphingomonas		-0.0673077	Negative			OTU500	d__Bacteria	p__Proteobacteria	c__Gammaproteobacteria	o__Burkholderiales	f__Comamonadaceae	g__Aquabacterium		Positive
OTU372	d__Bacteria	p__Proteobacteria	c__Gammaproteobacteria	o__Xanthomonadales	f__Xanthomonadaceae	g__Stenotrophomonas		0.0256975	Positive			OTU443	d__Bacteria	p__Synergistota	c__Synergistia	o__Synergistales	f__Synergistaceae	g__Pyramidobacter	s__unidentified	1.37424	Positive			OTU532	d__Bacteria	p__Proteobacteria	c__Gammaproteobacteria	o__Burkholderiales	f__Neisseriaceae	g__Kingella	s__uncultured_bacterium	Positive
OTU457	d__Bacteria	p__Proteobacteria	c__Alphaproteobacteria	o__Caulobacterales	f__Caulobacteraceae	g__Brevundimonas		0.121896	Positive			OTU444	d__Bacteria	p__Synergistota	c__Synergistia	o__Synergistales	f__Synergistaceae	g__Pyramidobacter	s__unidentified	3.98136e-15	Positive			OTU969	d__Bacteria	p__Bacteroidota	c__Bacteroidia	o__Chitinophagales	f__Chitinophagaceae	g__Hydrotalea	s__uncultured_bacterium	Positive
OTU998	d__Bacteria	p__Bacteroidota	c__Bacteroidia	o__Sphingobacteriales	f__Sphingobacteriaceae	g__Sphingobacterium	s__Sphingobacterium_alimentarium	-0.102363	Negative			OTU457	d__Bacteria	p__Proteobacteria	c__Alphaproteobacteria	o__Caulobacterales	f__Caulobacteraceae	g__Brevundimonas		0.0344068	Positive			OTU1054	d__Bacteria	p__Firmicutes	c__Bacilli	o__Staphylococcales	f__Staphylococcaceae			Positive
OTU1094	d__Bacteria	p__Firmicutes	c__Bacilli	o__Staphylococcales	f__Staphylococcaceae	g__Staphylococcus		0.00198927	Positive			OTU877	d__Bacteria	p__Proteobacteria	c__Alphaproteobacteria	o__Caulobacterales	f__Caulobacteraceae	g__Brevundimonas		0.00805091	Positive			OTU1114	d__Bacteria	p__Firmicutes	c__Bacilli	o__Staphylococcales	f__Staphylococcaceae	g__Staphylococcus		Positive
OTU1096	d__Bacteria	p__Firmicutes	c__Bacilli	o__Staphylococcales	f__Staphylococcaceae	g__Staphylococcus		-0.102495	Negative			OTU921	Unassigned							-0.170285	Negative			OTU1149	d__Bacteria	p__Firmicutes	c__Bacilli	o__Lactobacillales	f__Streptococcaceae	g__Streptococcus	s__Streptococcus_salivarius	Negative
OTU1144	d__Bacteria	p__Firmicutes	c__Bacilli	o__Lactobacillales	f__Streptococcaceae	g__Streptococcus		0.0125438	Positive			OTU940	d__Bacteria	p__Spirochaetota	c__Spirochaetia	o__Spirochaetales	f__Spirochaetaceae	g__Treponema	s__Treponema_pectinovorum	0.0134432	Positive			OTU1220	Unassigned							Positive
OTU1149	d__Bacteria	p__Firmicutes	c__Bacilli	o__Lactobacillales	f__Streptococcaceae	g__Streptococcus	s__Streptococcus_salivarius	-0.201489	Negative			OTU1054	d__Bacteria	p__Firmicutes	c__Bacilli	o__Staphylococcales	f__Staphylococcaceae			0.0949303	Positive			OTU1359	d__Bacteria	p__Bacteroidota	c__Bacteroidia	o__Bacteroidales	f__Porphyromonadaceae	g__Porphyromonas	s__Porphyromonas_endodontalis	Negative
OTU1208	d__Bacteria	p__Firmicutes	c__Bacilli	o__Brevibacillales	f__Brevibacillaceae	g__Brevibacillus		0.186507	Positive			OTU1149	d__Bacteria	p__Firmicutes	c__Bacilli	o__Lactobacillales	f__Streptococcaceae	g__Streptococcus	s__Streptococcus_salivarius	-0.100243	Negative			OTU1602	d__Bacteria	p__Firmicutes	c__Clostridia	o__Lachnospirales	f__Lachnospiraceae	g__Blautia		Positive
OTU1209	d__Bacteria	p__Firmicutes	c__Bacilli	o__Brevibacillales	f__Brevibacillaceae	g__Brevibacillus		0.0522684	Positive			OTU1354	d__Bacteria	p__Bacteroidota	c__Bacteroidia	o__Flavobacteriales	f__Weeksellaceae	g__Cloacibacterium		-0.000891042	Negative			OTU1735	d__Bacteria	p__Proteobacteria	c__Alphaproteobacteria	o__Sphingomonadales	f__Sphingomonadaceae	g__Sphingomonas		Positive
OTU1354	d__Bacteria	p__Bacteroidota	c__Bacteroidia	o__Flavobacteriales	f__Weeksellaceae	g__Cloacibacterium		-0.156016	Negative			OTU1360	d__Bacteria	p__Cyanobacteria	c__Cyanobacteriia	o__Chloroplast	f__Chloroplast	g__Chloroplast		-0.0288815	Negative			OTU1748	d__Bacteria	p__Proteobacteria	c__Gammaproteobacteria	o__Pseudomonadales	f__Pseudomonadaceae	g__Pseudomonas		Positive
OTU1443	d__Bacteria	p__Actinobacteriota	c__Actinobacteria	o__Micrococcales	f__Intrasporangiaceae			0.356644	Positive			OTU1443	d__Bacteria	p__Actinobacteriota	c__Actinobacteria	o__Micrococcales	f__Intrasporangiaceae			0.208374	Positive			OTU1858	d__Bacteria	p__Proteobacteria	c__Alphaproteobacteria	o__Rhizobiales	f__Beijerinckiaceae	g__Methylobacterium-Methylorubrum		Positive
OTU1531	d__Bacteria	p__Actinobacteriota	c__Actinobacteria	o__Corynebacteriales	f__Corynebacteriaceae	g__Corynebacterium	s__Corynebacterium_propinquum	0.109671	Positive			OTU1713	d__Bacteria	p__Proteobacteria	c__Alphaproteobacteria	o__Sphingomonadales	f__Sphingomonadaceae	g__Sphingomonas		0.00630427	Positive			OTU1874	d__Bacteria	p__Proteobacteria	c__Gammaproteobacteria	o__Pseudomonadales	f__Moraxellaceae	g__Acinetobacter		Positive
OTU1540	d__Bacteria	p__Actinobacteriota	c__Actinobacteria	o__Corynebacteriales	f__Corynebacteriaceae	g__Corynebacterium		0.0929296	Positive			OTU1738	d__Bacteria	p__Proteobacteria	c__Gammaproteobacteria	o__Xanthomonadales	f__Xanthomonadaceae	g__Pseudoxanthomonas	s__Pseudoxanthomonas_taiwanensis	-0.0643635	Negative			OTU1924	d__Bacteria	p__Proteobacteria	c__Gammaproteobacteria	o__Pseudomonadales	f__Moraxellaceae	g__Acinetobacter		Negative
OTU1556	d__Bacteria	p__Actinobacteriota	c__Actinobacteria	o__Propionibacteriales	f__Propionibacteriaceae	g__Cutibacterium		0.153808	Positive			OTU1858	d__Bacteria	p__Proteobacteria	c__Alphaproteobacteria	o__Rhizobiales	f__Beijerinckiaceae	g__Methylobacterium-Methylorubrum		0.132812	Positive			OTU2016	d__Bacteria	p__Firmicutes	c__Negativicutes	o__Veillonellales-Selenomonadales	f__Veillonellaceae	g__Dialister	s__Veillonellaceae_bacterium	Negative
OTU1738	d__Bacteria	p__Proteobacteria	c__Gammaproteobacteria	o__Xanthomonadales	f__Xanthomonadaceae	g__Pseudoxanthomonas	s__Pseudoxanthomonas_taiwanensis	-0.030153	Negative			OTU1874	d__Bacteria	p__Proteobacteria	c__Gammaproteobacteria	o__Pseudomonadales	f__Moraxellaceae	g__Acinetobacter		0.0926688	Positive			OTU2038	d__Bacteria	p__Proteobacteria	c__Alphaproteobacteria	o__Caulobacterales	f__Caulobacteraceae	g__Brevundimonas		Positive
OTU1792	d__Bacteria	p__Proteobacteria	c__Gammaproteobacteria	o__Xanthomonadales	f__Xanthomonadaceae	g__Stenotrophomonas		0.0372663	Positive			OTU1924	d__Bacteria	p__Proteobacteria	c__Gammaproteobacteria	o__Pseudomonadales	f__Moraxellaceae	g__Acinetobacter		-0.050533	Negative			OTU2087	d__Bacteria	p__Proteobacteria	c__Alphaproteobacteria	o__Rhodobacterales	f__Rhodobacteraceae			Positive
OTU1858	d__Bacteria	p__Proteobacteria	c__Alphaproteobacteria	o__Rhizobiales	f__Beijerinckiaceae	g__Methylobacterium-Methylorubrum		0.137598	Positive			OTU1962	d__Bacteria	p__Proteobacteria	c__Alphaproteobacteria	o__Rhodobacterales	f__Rhodobacteraceae	g__Haematobacter		-0.0840712	Negative			OTU2125	d__Bacteria	p__Proteobacteria	c__Gammaproteobacteria	o__Burkholderiales	f__Comamonadaceae	g__Delftia		Positive
OTU1962	d__Bacteria	p__Proteobacteria	c__Alphaproteobacteria	o__Rhodobacterales	f__Rhodobacteraceae	g__Haematobacter		-0.157454	Negative			OTU1978	d__Bacteria	p__Proteobacteria	c__Alphaproteobacteria	o__Rhodobacterales	f__Rhodobacteraceae	g__Paracoccus		-0.0478396	Negative			OTU2129	d__Bacteria	p__Proteobacteria	c__Alphaproteobacteria	o__Rhizobiales	f__Xanthobacteraceae	g__Bradyrhizobium		Positive
OTU1978	d__Bacteria	p__Proteobacteria	c__Alphaproteobacteria	o__Rhodobacterales	f__Rhodobacteraceae	g__Paracoccus		-0.174068	Negative			OTU2125	d__Bacteria	p__Proteobacteria	c__Gammaproteobacteria	o__Burkholderiales	f__Comamonadaceae	g__Delftia		0.24995	Positive			OTU2198	d__Bacteria	p__Proteobacteria	c__Gammaproteobacteria	o__Burkholderiales	f__B1-7BS	g__B1-7BS		Negative
OTU1981	d__Bacteria	p__Proteobacteria	c__Alphaproteobacteria	o__Rhodobacterales	f__Rhodobacteraceae	g__Paracoccus		0.0222451	Positive			OTU2411	d__Bacteria	p__Proteobacteria	c__Gammaproteobacteria	o__Xanthomonadales	f__Xanthomonadaceae	g__Stenotrophomonas		0.0935775	Positive			OTU2251	d__Bacteria	p__Deinococcota	c__Deinococci	o__Thermales	f__Thermaceae	g__Meiothermus	s__uncultured_Deinococci	Negative
OTU2125	d__Bacteria	p__Proteobacteria	c__Gammaproteobacteria	o__Burkholderiales	f__Comamonadaceae	g__Delftia		0.346185	Positive			OTU2538	d__Bacteria	p__Spirochaetota	c__Spirochaetia	o__Spirochaetales	f__Spirochaetaceae	g__Treponema	s__Treponema_pectinovorum	0.000651526	Positive			OTU2317	d__Bacteria	p__Bacteroidota	c__Bacteroidia	o__Sphingobacteriales	f__Sphingobacteriaceae	g__Sphingobacterium		Negative
OTU2127	d__Bacteria	p__Proteobacteria	c__Gammaproteobacteria	o__Burkholderiales	f__Comamonadaceae	g__Delftia		0.0257352	Positive			OTU2678	d__Bacteria	p__Proteobacteria	c__Gammaproteobacteria	o__Xanthomonadales	f__Xanthomonadaceae	g__Stenotrophomonas		0.000453693	Positive			OTU2410	d__Bacteria	p__Proteobacteria	c__Gammaproteobacteria	o__Xanthomonadales	f__Xanthomonadaceae	g__Stenotrophomonas		Negative
OTU2410	d__Bacteria	p__Proteobacteria	c__Gammaproteobacteria	o__Xanthomonadales	f__Xanthomonadaceae	g__Stenotrophomonas		-0.0255283	Negative															OTU2920	Unassigned							Positive
N-HC vs N-PDAC
Coda Lasso												CLR-Lasso												Selbal											Common
OTU	Kingdom	Phylum	Class	Order	Family	Genus	Species	Coefficient_coda	Coeff_coda			OTU	Kingdom	Phylum	Class	Order	Family	Genus	Species	Coefficient_clr	Coeff_clr			OTU	Kingdom	Phylum	Class	Order	Family	Genus	Species	Coeff_selbal			OTU	Kingdom	Phylum	Class	Order	Family	Genus	Species
OTU91	d__Bacteria	p__Bacteroidota	c__Bacteroidia	o__Sphingobacteriales	f__Sphingobacteriaceae	g__Sphingobacterium	s__Sphingobacterium_alimentarium	0.010486	Positive			OTU139	d__Bacteria	p__Firmicutes	c__Bacilli	o__Staphylococcales	f__Staphylococcaceae	g__Jeotgalicoccus		-0.781791	Negative			OTU16	Unassigned							Positive			OTU139	d__Bacteria	p__Firmicutes	c__Bacilli	o__Staphylococcales	f__Staphylococcaceae	g__Jeotgalicoccus
OTU92	d__Bacteria	p__Bacteroidota	c__Bacteroidia	o__Sphingobacteriales	f__Sphingobacteriaceae	g__Sphingobacterium	s__Sphingobacterium_alimentarium	0.0143058	Positive			OTU737	d__Bacteria	p__Firmicutes	c__Negativicutes	o__Veillonellales-Selenomonadales	f__Selenomonadaceae	g__Selenomonas	s__Selenomonas_sp.	-0.244035	Negative			OTU19	Unassigned							Negative			OTU2445	d__Bacteria	p__Proteobacteria	c__Gammaproteobacteria	o__Pseudomonadales	f__Moraxellaceae	g__Acinetobacter	s__Acinetobacter_guillouiae
OTU97	d__Bacteria	p__Bacteroidota	c__Bacteroidia	o__Sphingobacteriales	f__Sphingobacteriaceae	g__Sphingobacterium	s__Sphingobacterium_alimentarium	0.0312324	Positive			OTU1612	d__Bacteria	p__Firmicutes	c__Bacilli	o__Staphylococcales	f__Staphylococcaceae	g__Staphylococcus		-0.041432	Negative			OTU107	d__Bacteria	p__Proteobacteria	c__Gammaproteobacteria	o__Xanthomonadales	f__Xanthomonadaceae			Negative
OTU98	d__Bacteria	p__Bacteroidota	c__Bacteroidia	o__Sphingobacteriales	f__Sphingobacteriaceae	g__Sphingobacterium	s__Sphingobacterium_alimentarium	0.0306903	Positive			OTU2186	d__Bacteria	p__Proteobacteria	c__Gammaproteobacteria	o__Pasteurellales	f__Pasteurellaceae	g__Actinobacillus	s__Haemophilus_parahaemolyticus	-0.259693	Negative			OTU139	d__Bacteria	p__Firmicutes	c__Bacilli	o__Staphylococcales	f__Staphylococcaceae	g__Jeotgalicoccus		Negative
OTU139	d__Bacteria	p__Firmicutes	c__Bacilli	o__Staphylococcales	f__Staphylococcaceae	g__Jeotgalicoccus		-0.151986	Negative			OTU2445	d__Bacteria	p__Proteobacteria	c__Gammaproteobacteria	o__Pseudomonadales	f__Moraxellaceae	g__Acinetobacter	s__Acinetobacter_guillouiae	-0.863751	Negative			OTU192	d__Bacteria	p__Cyanobacteria	c__Cyanobacteriia	o__Chloroplast	f__Chloroplast	g__Chloroplast		Negative
OTU161	d__Bacteria	p__Firmicutes	c__Bacilli	o__Staphylococcales	f__Staphylococcaceae	g__Staphylococcus		0.0377521	Positive			OTU2473	d__Bacteria	p__Firmicutes	c__Clostridia	o__Oscillospirales	f__UCG-010	g__UCG-010	s__unidentified	-0.385466	Negative			OTU386	d__Bacteria	p__Proteobacteria	c__Alphaproteobacteria	o__Rhodobacterales	f__Rhodobacteraceae			Positive
OTU315	d__Bacteria	p__Bacteroidota	c__Bacteroidia	o__Bacteroidales	f__Rikenellaceae	g__Rikenellaceae_RC9_gut_group	s__uncultured_bacterium	-0.013065	Negative			OTU2607	d__Bacteria	p__Firmicutes	c__Negativicutes	o__Veillonellales-Selenomonadales	f__Selenomonadaceae	g__Selenomonas	s__Selenomonas_sp.	-0.0438968	Negative			OTU416	d__Bacteria	p__Actinobacteriota	c__Actinobacteria	o__Corynebacteriales	f__Corynebacteriaceae	g__Corynebacterium		Positive
OTU543	d__Bacteria	p__Proteobacteria	c__Gammaproteobacteria	o__Pseudomonadales	f__Pseudomonadaceae	g__Pseudomonas		-0.0555904	Negative															OTU738	d__Bacteria	p__Firmicutes	c__Negativicutes	o__Veillonellales-Selenomonadales	f__Selenomonadaceae	g__Selenomonas	s__Selenomonas_sp.	Negative
OTU1461	d__Bacteria	p__Bacteroidota	c__Bacteroidia	o__Sphingobacteriales	f__Sphingobacteriaceae	g__Sphingobacterium	s__Sphingobacterium_alimentarium	0.0213361	Positive															OTU811	d__Bacteria	p__Proteobacteria	c__Gammaproteobacteria	o__Burkholderiales	f__Alcaligenaceae			Positive
OTU1465	d__Bacteria	p__Bacteroidota	c__Bacteroidia	o__Sphingobacteriales	f__Sphingobacteriaceae	g__Sphingobacterium	s__Sphingobacterium_alimentarium	0.0428672	Positive															OTU953	Unassigned							Negative
OTU1552	d__Bacteria	p__Firmicutes	c__Bacilli	o__Staphylococcales	f__Staphylococcaceae	g__Jeotgalicoccus		-0.151318	Negative															OTU1042	Unassigned							Positive
OTU1553	d__Bacteria	p__Firmicutes	c__Bacilli	o__Staphylococcales	f__Staphylococcaceae	g__Jeotgalicoccus		-0.148246	Negative															OTU1217	d__Bacteria	p__Firmicutes	c__Bacilli	o__Staphylococcales	f__Staphylococcaceae	g__Staphylococcus		Positive
OTU1594	d__Bacteria	p__Firmicutes	c__Bacilli	o__Staphylococcales	f__Staphylococcaceae	g__Staphylococcus		0.11287	Positive															OTU2197	d__Bacteria	p__Actinobacteriota	c__Actinobacteria	o__Frankiales	f__uncultured	g__uncultured		Negative
OTU1602	d__Bacteria	p__Firmicutes	c__Bacilli	o__Staphylococcales	f__Staphylococcaceae	g__Staphylococcus		-0.0330559	Negative															OTU2204	d__Bacteria	p__Actinobacteriota	c__Actinobacteria	o__Frankiales	f__Geodermatophilaceae	g__Geodermatophilus		Negative
OTU1603	d__Bacteria	p__Firmicutes	c__Bacilli	o__Staphylococcales	f__Staphylococcaceae	g__Staphylococcus		-0.0329952	Negative															OTU2445	d__Bacteria	p__Proteobacteria	c__Gammaproteobacteria	o__Pseudomonadales	f__Moraxellaceae	g__Acinetobacter	s__Acinetobacter_guillouiae	Negative
OTU1607	d__Bacteria	p__Firmicutes	c__Bacilli	o__Staphylococcales	f__Staphylococcaceae	g__Staphylococcus		0.0476492	Positive															OTU2677	d__Bacteria	p__Proteobacteria	c__Gammaproteobacteria	o__Burkholderiales	f__Comamonadaceae			Positive
OTU1612	d__Bacteria	p__Firmicutes	c__Bacilli	o__Staphylococcales	f__Staphylococcaceae	g__Staphylococcus		-0.032121	Negative															OTU2882	d__Bacteria	p__Proteobacteria	c__Alphaproteobacteria	o__Caulobacterales	f__Caulobacteraceae	g__Phenylobacterium		Positive
OTU1613	d__Bacteria	p__Firmicutes	c__Bacilli	o__Staphylococcales	f__Staphylococcaceae	g__Staphylococcus		-0.0312782	Negative															OTU2883	d__Bacteria	p__Proteobacteria	c__Alphaproteobacteria	o__Caulobacterales	f__Caulobacteraceae	g__Phenylobacterium		Negative
OTU1669	d__Bacteria	p__Proteobacteria	c__Alphaproteobacteria	o__Caulobacterales	f__Caulobacteraceae			0.052409	Positive
OTU1670	d__Bacteria	p__Proteobacteria	c__Alphaproteobacteria	o__Caulobacterales	f__Caulobacteraceae			0.0594427	Positive
OTU1671	d__Bacteria	p__Proteobacteria	c__Alphaproteobacteria	o__Caulobacterales	f__Caulobacteraceae			0.0264292	Positive
OTU1672	d__Bacteria	p__Proteobacteria	c__Alphaproteobacteria	o__Caulobacterales	f__Caulobacteraceae			0.0187753	Positive
OTU2335	d__Bacteria	p__Proteobacteria	c__Gammaproteobacteria	o__Xanthomonadales	f__Xanthomonadaceae	g__Stenotrophomonas		0.0126291	Positive
OTU2336	d__Bacteria	p__Proteobacteria	c__Gammaproteobacteria	o__Xanthomonadales	f__Xanthomonadaceae	g__Stenotrophomonas		0.0158265	Positive
OTU2337	d__Bacteria	p__Proteobacteria	c__Gammaproteobacteria	o__Xanthomonadales	f__Xanthomonadaceae	g__Stenotrophomonas		0.0539406	Positive
OTU2445	d__Bacteria	p__Proteobacteria	c__Gammaproteobacteria	o__Pseudomonadales	f__Moraxellaceae	g__Acinetobacter	s__Acinetobacter_guillouiae	-0.0232966	Negative
OTU2467	d__Bacteria	p__Firmicutes	c__Clostridia	o__Oscillospirales	f__Oscillospiraceae	g__NK4A214_group	s__uncultured_organism	-0.0230889	Negative
OTU2473	d__Bacteria	p__Firmicutes	c__Clostridia	o__Oscillospirales	f__UCG-010	g__UCG-010	s__unidentified	-0.0149722	Negative
OTU2566	d__Bacteria	p__Proteobacteria	c__Alphaproteobacteria	o__Rhodobacterales	f__Rhodobacteraceae	g__Paracoccus		0.0578375	Positive
OTU2681	d__Bacteria	p__Proteobacteria	c__Gammaproteobacteria	o__Burkholderiales	f__Comamonadaceae	g__Delftia		0.0241917	Positive
OTU2682	d__Bacteria	p__Proteobacteria	c__Gammaproteobacteria	o__Burkholderiales	f__Comamonadaceae	g__Delftia		0.0458163	Positive
OTU2703	d__Bacteria	p__Proteobacteria	c__Gammaproteobacteria	o__Burkholderiales	f__Comamonadaceae	g__Hydrogenophaga		-0.00547294	Negative
N-HC vs T-PDAC
Coda Lasso												CLR-Lasso												Selbal											Common
OTU	Kingdom	Phylum	Class	Order	Family	Genus	Species	Coefficient_coda	Coeff_coda			OTU	Kingdom	Phylum	Class	Order	Family	Genus	Species	Coefficient_clr	Coeff_clr			OTU	Kingdom	Phylum	Class	Order	Family	Genus	Species	Coeff_selbal			OTU	Kingdom	Phylum	Class	Order	Family	Genus	Species
OTU114	d__Bacteria	p__Firmicutes	c__Bacilli	o__Staphylococcales	f__Staphylococcaceae	g__Jeotgalicoccus		-0.163011	Negative			OTU114	d__Bacteria	p__Firmicutes	c__Bacilli	o__Staphylococcales	f__Staphylococcaceae	g__Jeotgalicoccus		-0.744887	Negative			OTU10	Unassigned							Positive			OTU114	d__Bacteria	p__Firmicutes	c__Bacilli	o__Staphylococcales	f__Staphylococcaceae	g__Jeotgalicoccus
OTU139	d__Bacteria	p__Firmicutes	c__Bacilli	o__Staphylococcales	f__Staphylococcaceae	g__Staphylococcus		0.0558949	Positive			OTU743	d__Bacteria	p__Firmicutes	c__Negativicutes	o__Veillonellales-Selenomonadales	f__Selenomonadaceae	g__Selenomonas	s__Selenomonas_sp.	-0.209549	Negative			OTU11	Unassigned							Negative			OTU2351	d__Bacteria	p__Proteobacteria	c__Gammaproteobacteria	o__Pseudomonadales	f__Moraxellaceae	g__Acinetobacter	s__Acinetobacter_guillouiae
OTU167	d__Bacteria	p__Firmicutes	c__Bacilli	o__Brevibacillales	f__Brevibacillaceae	g__Brevibacillus		0.027336	Positive			OTU1545	d__Bacteria	p__Firmicutes	c__Bacilli	o__Staphylococcales	f__Staphylococcaceae	g__Staphylococcus		-0.0425225	Negative			OTU20	Unassigned							Negative
OTU745	d__Bacteria	p__Proteobacteria	c__Alphaproteobacteria	o__Caulobacterales	f__Caulobacteraceae	g__Brevundimonas		0.0876	Positive			OTU2351	d__Bacteria	p__Proteobacteria	c__Gammaproteobacteria	o__Pseudomonadales	f__Moraxellaceae	g__Acinetobacter	s__Acinetobacter_guillouiae	-0.817386	Negative			OTU83	d__Bacteria	p__Proteobacteria	c__Gammaproteobacteria	o__Xanthomonadales	f__Xanthomonadaceae			Negative
OTU1480	d__Bacteria	p__Firmicutes	c__Bacilli	o__Staphylococcales	f__Staphylococcaceae	g__Jeotgalicoccus		-0.163177	Negative			OTU2362	d__Bacteria	p__Proteobacteria	c__Gammaproteobacteria	o__Pseudomonadales	f__Moraxellaceae	g__Acinetobacter		-0.190154	Negative			OTU114	d__Bacteria	p__Firmicutes	c__Bacilli	o__Staphylococcales	f__Staphylococcaceae	g__Jeotgalicoccus		Negative
OTU1481	d__Bacteria	p__Firmicutes	c__Bacilli	o__Staphylococcales	f__Staphylococcaceae	g__Jeotgalicoccus		-0.155574	Negative			OTU2381	d__Bacteria	p__Firmicutes	c__Clostridia	o__Oscillospirales	f__UCG-010	g__UCG-010	s__unidentified	-0.358736	Negative			OTU116	d__Bacteria	p__Firmicutes	c__Bacilli	o__Staphylococcales	f__Staphylococcaceae	g__Jeotgalicoccus		Negative
OTU1535	d__Bacteria	p__Firmicutes	c__Bacilli	o__Staphylococcales	f__Staphylococcaceae	g__Staphylococcus		-0.0695951	Negative			OTU2500	d__Bacteria	p__Firmicutes	c__Negativicutes	o__Veillonellales-Selenomonadales	f__Selenomonadaceae	g__Selenomonas	s__Selenomonas_sp.	-0.0417655	Negative			OTU369	d__Bacteria	p__Proteobacteria	c__Alphaproteobacteria	o__Rhodobacterales	f__Rhodobacteraceae			Positive
OTU1540	d__Bacteria	p__Firmicutes	c__Bacilli	o__Staphylococcales	f__Staphylococcaceae	g__Staphylococcus		0.0236784	Positive															OTU396	d__Bacteria	p__Actinobacteriota	c__Actinobacteria	o__Corynebacteriales	f__Corynebacteriaceae	g__Corynebacterium		Positive
OTU1541	d__Bacteria	p__Firmicutes	c__Bacilli	o__Staphylococcales	f__Staphylococcaceae	g__Staphylococcus		0.0338795	Positive															OTU400	d__Bacteria							Positive
OTU1545	d__Bacteria	p__Firmicutes	c__Bacilli	o__Staphylococcales	f__Staphylococcaceae	g__Staphylococcus		-0.0260578	Negative															OTU402	d__Bacteria	p__Actinobacteriota	c__Actinobacteria	o__Corynebacteriales	f__Corynebacteriaceae	g__Corynebacterium	s__Corynebacterium_matruchotii	Positive
OTU1546	d__Bacteria	p__Firmicutes	c__Bacilli	o__Staphylococcales	f__Staphylococcaceae	g__Staphylococcus		-0.0246379	Negative															OTU407	d__Bacteria	p__Proteobacteria	c__Gammaproteobacteria	o__Xanthomonadales	f__Xanthomonadaceae	g__Stenotrophomonas		Positive
OTU1566	d__Bacteria	p__Firmicutes	c__Bacilli	o__Lactobacillales	f__Enterococcaceae	g__Enterococcus		0.00914762	Positive															OTU744	d__Bacteria	p__Firmicutes	c__Negativicutes	o__Veillonellales-Selenomonadales	f__Selenomonadaceae	g__Selenomonas	s__Selenomonas_sp.	Negative
OTU1596	d__Bacteria	p__Proteobacteria	c__Alphaproteobacteria	o__Caulobacterales	f__Caulobacteraceae			0.0349813	Positive															OTU800	d__Bacteria							Positive
OTU1606	d__Bacteria	p__Firmicutes	c__Bacilli	o__Brevibacillales	f__Brevibacillaceae	g__Brevibacillus		0.0363388	Positive															OTU815	d__Bacteria	p__Proteobacteria	c__Gammaproteobacteria	o__Burkholderiales	f__Alcaligenaceae			Positive
OTU1607	d__Bacteria	p__Firmicutes	c__Bacilli	o__Brevibacillales	f__Brevibacillaceae	g__Brevibacillus		0.0522432	Positive															OTU1013	Unassigned							Positive
OTU1798	d__Bacteria	p__Bacteroidota	c__Bacteroidia	o__Flavobacteriales	f__Weeksellaceae	g__Cloacibacterium		-0.0108036	Negative															OTU1193	d__Bacteria	p__Firmicutes	c__Bacilli	o__Staphylococcales	f__Staphylococcaceae	g__Staphylococcus		Positive
OTU1910	d__Bacteria	p__Proteobacteria	c__Gammaproteobacteria	o__Enterobacterales	f__Enterobacteriaceae			0.00466779	Positive															OTU1194	d__Bacteria	p__Firmicutes	c__Bacilli	o__Staphylococcales	f__Staphylococcaceae	g__Jeotgalicoccus		Positive
OTU1911	d__Bacteria	p__Proteobacteria	c__Gammaproteobacteria	o__Enterobacterales	f__Enterobacteriaceae			0.00933105	Positive															OTU1305	d__Bacteria	p__Proteobacteria	c__Alphaproteobacteria	o__Caulobacterales	f__Caulobacteraceae	g__Brevundimonas		Positive
OTU2219	d__Bacteria	p__Proteobacteria	c__Gammaproteobacteria	o__Xanthomonadales	f__Xanthomonadaceae	g__Stenotrophomonas		0.0515086	Positive															OTU1974	d__Bacteria							Positive
OTU2220	d__Bacteria	p__Proteobacteria	c__Gammaproteobacteria	o__Xanthomonadales	f__Xanthomonadaceae	g__Stenotrophomonas		0.121719	Positive															OTU2086	d__Bacteria	p__Actinobacteriota	c__Actinobacteria	o__Frankiales	f__uncultured	g__uncultured		Negative
OTU2228	d__Bacteria	p__Proteobacteria	c__Gammaproteobacteria	o__Xanthomonadales	f__Xanthomonadaceae	g__Stenotrophomonas		0.0198922	Positive															OTU2095	d__Bacteria	p__Actinobacteriota	c__Actinobacteria	o__Frankiales	f__Geodermatophilaceae	g__Geodermatophilus		Negative
OTU2351	d__Bacteria	p__Proteobacteria	c__Gammaproteobacteria	o__Pseudomonadales	f__Moraxellaceae	g__Acinetobacter	s__Acinetobacter_guillouiae	-0.0197108	Negative															OTU2351	d__Bacteria	p__Proteobacteria	c__Gammaproteobacteria	o__Pseudomonadales	f__Moraxellaceae	g__Acinetobacter	s__Acinetobacter_guillouiae	Negative
OTU2375	d__Bacteria	p__Firmicutes	c__Clostridia	o__Oscillospirales	f__Oscillospiraceae	g__NK4A214_group	s__uncultured_organism	-0.0266566	Negative															OTU2594	d__Bacteria	p__Proteobacteria	c__Gammaproteobacteria	o__Burkholderiales	f__Comamonadaceae			Positive
OTU2527	d__Bacteria	p__Proteobacteria	c__Alphaproteobacteria	o__Caulobacterales	f__Caulobacteraceae	g__Brevundimonas		0.00367505	Positive															OTU2757	d__Eukaryota							Positive
OTU2528	d__Bacteria	p__Proteobacteria	c__Alphaproteobacteria	o__Caulobacterales	f__Caulobacteraceae	g__Brevundimonas		0.0238397	Positive															OTU2922	d__Bacteria	p__Firmicutes	c__Bacilli	o__Staphylococcales	f__Staphylococcaceae	g__Jeotgalicoccus		Positive
OTU2590	d__Bacteria	p__Proteobacteria	c__Gammaproteobacteria	o__Burkholderiales	f__Comamonadaceae	g__Delftia		0.0583872	Positive															OTU3155	d__Bacteria							Negative
OTU2598	d__Bacteria	p__Proteobacteria	c__Gammaproteobacteria	o__Burkholderiales	f__Comamonadaceae	g__Delftia		0.00510318	Positive															OTU3238	d__Bacteria	p__Proteobacteria	c__Alphaproteobacteria	o__Rhizobiales	f__Rhizobiaceae			Positive
