# Supplementary material for: Could the Microbial Profiling of Normal Pancreatic Tissue from Healthy Organ Donors Contribute to Understanding the Intratumoral Microbiota Signature in Pancreatic Ductal Adenocarcinoma?
Source: Microorganisms. 2025 Feb 19;13(2):452. doi: 10.3390/microorganisms13020452 (PMC11858623; doi:10.3390/microorganisms13020452)
Supplement: Supplementary file 1 [file microorganisms-13-00452-s001.zip › Supplementary files/Supplementary Tables S3.xlsx]

## Sheet: S4
S4. Enzyme Commission (EC) Gene Function Abundance. This table presents the relative abundance of gene functions defined by Enzyme Commission (EC) identifiers across the samples. The data are based on pairwise group comparisons between N-HC and N-PDAC
	BN1160-HC_S6_L001	BN1245-HC_S9_L001	BN1309-HC_S4_L001	BN1444-HC_S3_L001	BN1496-HC_S7_L001	BN1571-HC_S1_L001	BN1576-HC_S11_L001	BN1608-HC_S12_L001	BN1689-HC_S8_L001	BN1752-HC_S13_L001	BN1790-HC_S16_L001	BN1824-HC_S15_L001	BN1837-HC_S10_L001	BN2036-HC_S5_L001	BN2359-HC_S14_L001	BN2444-HC_S17_L001	BN2627-HC_S2_L001	PKCH10010-N_S25_L001	PKCH10410-N_S1_L001	PKCH11310-N_S15_L001	PKCH12411-N_S3_L001	PKCH14211-N_S5_L001	PKCH14511-N_S7_L001	PKCH14811-N_S9_L001	PKCH15511-N_S11_L001	PKCH16111-N_S3_L001	PKCH16312-N_S13_L001	PKCH16812-N_S19_L001	PKCH16912-N_S21_L001	PKCH17612-N_S6_L001	PKCH18212-N_S8_L001	PKCH18812-N_S15_L001	PKCH19812-N_S11_L001	PKCH20212-N_S13_L001	PKCH21112-N_S23_L001	PKCH21613-N_S15_L001	PKCH21913-N_S17_L001	PKCH2207-N_S1_L001	PKCH22613-N_S19_L001	PKCH22913-N_S21_L001	PKCH23714-N_S23_L001	PKCH4508-N_S1_L001	PKCH5309-N_S3_L001	PKCH5609-N_S5_L001	PKCH7409-N_S7_L001	PKCH8310-N_S9_L001	PKCH8510-N_S11_L001	PKCH9910-N_S13_L001
EC:1.1.1.1	34028.6053776571	26253.4526572542	17160.6182074015	58355.6424387959	28012.9608991258	44710.8655132225	82343.8269610162	15084.2195398342	21415.4262666404	22738.3530366566	16647.0236458175	35796.9978182737	65936.6647972417	53947.8816428985	9771.86956927534	47800.1010370608	57332.763888976	54152.7603588065	37218.8191597522	18946.7560110072	100283.859602094	113931.68062799	61463.3632097199	67709.6178253662	91392.419799068	97659.5058289625	8065.13021305478	40942.8808137144	6083.33987764228	24658.3069540706	26482.6335306484	52863.8995764059	40642.9129840452	54416.3617322644	18557.9057310074	28283.9332135224	39118.4992103689	35110.3469458198	31678.9869960381	63659.0445554361	43258.0072200461	15862.5443883301	130602.803063913	40001.6114399953	17534.9653105665	14623.6557393525	19079.9381049443	45554.7658383139
EC:1.1.1.10	1.12585520688844E-31	1.29548978600549E-08	12.4912269248042	0.87500463201083	0.000310815837145446	0.000408705382466479	0.00195504802522426	0.000100508246280299	0	0.0174187114486178	0.000106822629007509	0.00103325322582361	0	0	7.17439649847906E-07	5.38658777316976E-09	54.7056826519831	2.83025425239653E-06	0	6.83834715464322E-05	0	0.000486429008860672	7.03292057037373E-07	0.000347232945505371	0.000110342919438569	5.38582941994675E-05	1.46337714773188	0.0807062327637569	2.04371184678417E-06	5.79834642081211E-06	1.10744830866763E-08	0.000582324554887265	2.65378522071988E-15	3.14359094622548E-09	4.06851476663552E-08	0	0.000123286550294185	1.76226639837482E-06	0	2.70193640810265E-05	2.40264160107968E-05	0	5.61441561795198E-55	0.000119667241192377	0	0.205640736847945	0.000507669445750515	0
EC:1.1.1.100	99676.2882463458	39795.1146862075	33269.4258119367	87179.5210004338	48549.5397163441	78439.6074009042	157077.93063899	30113.55602069	41663.2282639087	40573.5499307173	27859.7396348768	67814.7728936043	116794.846024037	105323.824685137	28454.44507106	96115.4611100488	76084.2024706166	50904.1146699639	72672.0988956695	33683.5403371716	174982.754556382	179734.01270425	72394.6013271289	104427.547048452	149919.271498453	168398.663390855	28880.0410718876	75023.2014052419	8836.00173494072	50063.9325341407	49885.4820095397	85757.808373581	94408.8654582269	45754.5750456386	29691.8799168793	40748.8002058752	72961.7262255526	79014.4219541654	63231.5104109951	128566.786826661	74089.5127040953	26483.8002863975	123592.820993877	52378.3074936531	30136.5756863339	27447.0390025292	25265.7072287789	99377.4165615867
EC:1.1.1.101	5.14181057674203E-65	3.52676124347019E-61	1.17097828823041E-09	0	0	0	0	0	0	0	0	0	0	0	3.28116496835183E-20	0	2.95995633805365E-20	4.09719179223796E-28	0	0	0	0	0	0	0	0	5.46860828272352E-20	0	2.84989313659542E-29	5.97176479347395E-29	0	0	7.06956105732392E-23	5.58055790358497E-62	0	0	1.99751720706614E-06	0	0	0	9.46852655038312E-28	0	6.55872625131337E-59	0	0	6.36034329688475E-22	0	0
EC:1.1.1.102	7.76059096600386E-09	0.114898006346581	10.1568603665295	33.5978411071475	1.89681665137524	65.3535645535922	11.931076879935	1.24538212910855	0	2.14775879742888	0.651906747436111	1.76590439575672	4.13539056287698E-05	0	0.613337074559751	7.18187489586502E-05	3.66385695768514	1.11256435744526	3.06005110409008E-26	1.41719504799712	1.7135587033154E-12	9.21300996174185	0.000757331496183038	0.503693869948451	0.673390033386534	0.75467224201065	0.472675826672931	1.62021344996043	3.26059457543815	0.1502155992415	0.000147654802854304	92.5954996589208	4.39193187362636E-07	0.66440593713027	2.95197874952794	4.09176293733532	0.937801675848628	0.0234960931470476	1.01811046080006E-25	30.5783504055385	0.00103781503175009	0	794.040542120314	0.730293597026181	1.63012068161808E-25	1.01747309302827	3.09815570190333	1.17099808050233E-23
EC:1.1.1.103	3217.50780004785	2337.13521029962	1888.91233200842	5012.43750505834	2857.72618911994	5907.2688508502	1446.45449523211	1342.9867320466	7864.59612304317	1420.52558342289	6039.55328480051	5415.89281360551	1681.37438361274	9861.1285286383	2396.5483037492	2481.88475070081	4093.06976274863	146.416264988367	2796.15051787285	2008.38174211907	19560.7798006327	11321.4919049638	8038.47688536783	13464.2196246235	22095.2524117946	15997.4956391636	1253.18167241129	948.156666160528	473.740175348321	1483.38955799179	2519.39472749176	9012.78331919482	2245.27508996754	9055.90372425799	3215.34954074595	3088.4568358407	2827.48134511771	2676.13946165836	3760.6578081856	4183.15458532937	944.454781488481	1751.99441641049	7121.18939154029	3184.20189246679	2169.41267099037	551.221998810563	1459.61928082633	8603.40486537476
EC:1.1.1.105	1.81652540169599E-40	0.00236235089991065	1.39303617963093	193.623874183859	631.59193888731	2.03351080428815E-09	9.72732793046055E-09	0.00406878086662226	0	456.076941059401	5.31495251954632E-10	48.3945531319358	0	0	92.6241141445841	0	0.0016435390048985	0	0	3.40241489811568E-10	223.805614936728	2.42022416995813E-09	94.5111863173273	525.406312061266	5.49010432651768E-10	2.67971570362497E-10	0	0.0245961273615105	3.68511855708603E-58	2.67971570362497E-11	50.375929005606	37.1345066701483	0	1.97152832376813E-37	0.000514801450304505	21.5083817632073	0.0313689461292188	0	0	1.288781960735E-10	0	0	5.33735106762352E-56	5.95403531060701E-10	0	8.42754086877919	2.52590581682717E-09	0
EC:1.1.1.107	2.89607916863034E-46	1.98641696684567E-42	33.0606636645771	23.7627347950422	0.00581953542114174	0.454350504683197	0.0366051850424266	0.815939605550584	0	0.0317720298076473	0.00200008493453157	0.00537165303605654	5.4275652061057E-06	0	0.154801800595746	0	78.9649046171272	0.0589976409051715	0	0.00128037244993689	2.24898989716264E-13	0.00910761456988078	0	0.675945669583141	0.00206599681033773	0.00100841145578201	0.0109160845067438	0.0100220829283631	0.791278014305071	0.00869990247151118	0.301027322960769	0.0109031071420184	0	3.14319970615259E-43	0.161912304169182	0.322052157683963	0.0026589878652181	0	0.169776156599352	0.00048498521371236	0.0123545368123308	35.0518187508879	9.61179439887296	0.00224058000314761	0	2.1582388674479	0.00950530818799304	0
EC:1.1.1.108	815.349512707718	2439.91583201903	439.430177253744	1051.11089516952	643.05691099301	1272.29393834875	1384.57684791867	1891.73700340727	2423.28	402.179969890916	2778.87227045289	458.914662289414	128.49221789471	0	1682.45560557887	4236.8884688352	1372.45945546703	5336.33475214528	511.639214215233	1207.90277100274	3491.2640530209	20297.1224981236	3845.41618484137	636.495508246853	5684.50063363231	112.333024847918	216.661760552598	596.951933928635	34.4108701453791	240.221956804249	58.6098305716861	460.042812581092	269.349711469221	216.454130469432	1.45589546285394	86.1248369550157	820.441356166019	427.284993207213	606.190941807315	815.434740290868	2224.30774658021	856.252512855328	18322.1168776748	2377.08928080073	585.978378304802	102.012331799907	1934.17066267269	2746.46817039777
EC:1.1.1.11	758.106399380232	0.498503490523056	14.3343516923761	397.567737786494	428.276802438718	1.51546650018698	0.0227058045113839	345.073555075049	902.9	633.428300689235	0	761.35889681904	3.57924548202469	0	0.0830277637070471	1195.56537361807	67.6945994502171	784.138460294358	1575.86791623278	0.0193565137052449	1861.47074007969	32.3623275557358	0.148226942823515	2680.90585827045	0.0243429353231544	0	0.000960805914772054	0.243603790843967	149.85102345829	639.590438876596	476.252223548809	0	928.518659419602	215.267187623423	129.565851311409	180.704376694467	1177.15022808683	3.55079974136045	334.815964288504	1734.44750524853	2477.31507003636	410.005227074612	776.557476329038	0.029046035307648	303.101796754065	0.381017196942898	520.44	419.844834570196
EC:1.1.1.116	0	0	8.06581737394227E-06	0	0	0.0101311170527686	0	0.00551558393265791	0	8.80378874034702E-07	0	0	0	0	1.25404383694498E-06	0	0	0	0	0	0	0	0	0	0	0	0	1.09762344510945E-05	0	0	0	0	0	0	0	0	0	0	0	0	0	0	0	0	0	7.80804789007748E-07	0	0
EC:1.1.1.122	834.713189263862	847.070805083759	652.156362344325	4999.32385386633	1951.8736619205	6651.49308528306	1733.79038284988	841.637584849488	2.45190925467924	1479.35165170978	37.7799390170191	2462.21992415145	13527.8503071085	1510.67770001195	2108.86095097942	1641.99583015391	17436.662674047	1773.70314501185	6942.26438140134	952.077871401471	9776.45717349045	27671.0420546163	9813.67192142739	11227.1058788496	1098.49251742597	12283.3717118936	491.162690504148	457.574893007789	158.495841430852	1301.12552115648	1957.31597440871	8854.00406496316	3495.36012752078	5747.94760419995	2213.15835692533	1632.91471166223	2758.6877930742	6950.0222987107	5465.20835345218	3363.47351708741	1776.97956924228	788.764217521791	8655.39951056515	6103.6834154972	588.622587550721	30.6165139339603	857.80207555903	2694.03377821649
EC:1.1.1.125	3859.69282232494	407.09967247227	4012.3165215007	7305.76936095705	830.265243509387	4380.92794654087	1322.00668211686	3259.60645487021	904.62603024844	2005.75384839507	164.157115282253	1501.06724370057	10642.5292102966	1515.21963929556	2270.87415349649	3475.69457318788	4700.83140903483	2072.4289303454	3057.94392415816	2198.32496110896	8917.47275179326	28632.5520515021	1688.0090392003	2782.85477446084	1206.64469747361	6885.84661447585	1172.97104416991	241.757309185164	933.326286881468	7581.39147690943	3527.75668909367	504.381740546635	8433.91130556535	12524.7962624191	416.837926950551	4618.160246718	5930.0706977353	9003.90782219951	7315.44843678131	11811.0917912501	3101.0660388909	1459.18301644286	11022.4757261091	5443.41170340692	4181.76742264337	1678.48556458782	1148.67982449635	6497.95458884666
EC:1.1.1.130	0.0454634661455732	940.100584914983	1292.81585730392	159.561869686921	0	2825.28239498257	1.54965351402031	779.844613525913	128	0.588192639806611	412.78	555.090657607629	0	0	127.450358158395	0.000342923898596536	1020.81923122657	30.6759779997042	347.597574137217	946.171208108131	2.95254978966548	0	5222.24080192936	10679.6382952999	344.509998921329	10690.7675721442	133.815912084283	59.4855226403283	302.072855632483	23.988170236759	877.384422096293	8579.06065723309	472.677521259614	6669.57951836893	172.324560721028	1597.62199424998	0.977843114361576	0.195049553035994	8.7660563223528	1.77345642420393E-11	0.459986769856998	353.50073390813	282.230091256611	608.367479657614	345.175984485312	1512.05988205709	0	0
EC:1.1.1.132	728.114639718128	35.5634039741724	262.558238252196	704.248303844912	102.341357384003	597.094067237395	701.348202672611	598.045914943269	0	81.080388432897	15.3408520858661	203.759446714506	110.014300207311	30.538131208013	1567.54125155819	39.4352114389753	583.966041476731	2.73502023417616	2692.26596474734	1573.17475567122	775.696528991783	4389.4594392245	632.044853157507	53.2887736521329	29.6432520630614	78.1890544635162	218.541848878591	76.8948150624653	245.711492160986	81.2146891737535	87.2560649750524	738.901475379394	37.3575465209724	99.5156781570122	74.1186148100187	80.5700414701816	63.9190586529055	145.750290512469	147.910940917687	20.7805969330841	1591.19712168567	0	429.970357099458	122.45386223725	127.72765433592	178.321477373293	341.234591340641	197.181468635816
EC:1.1.1.133	22146.1201533397	2867.67343105823	11795.6016496582	9674.79897613389	5870.67760852267	13667.0895794251	16644.3138481729	5130.76235723492	1602.37552439654	5039.31404865219	632.571905238557	7063.77405858712	20996.3042992583	11004.83	7291.60807411644	7890.4146829684	36677.3263606993	3746.09084517718	25591.7907963159	11971.644086655	19689.6123994532	48743.101352254	16101.9093164388	20501.0689554517	1783.50889703398	39415.6881147175	8757.67016370934	9532.19675089659	3063.86716375356	21432.1657393734	14646.6559264243	19562.4789659872	28983.6092998103	18057.2466167793	8654.39219799772	12826.9625926685	16395.2420614944	32679.6753033743	17938.0929065626	34485.8839644903	22424.3688953704	6463.35455862726	16743.3149057073	17029.3910381812	8899.17332112913	14060.7424405464	3115.26783750444	16674.8654401265
EC:1.1.1.136	1127.73291862708	1.82534178445383	904.070421914389	5030.6143658422	402.448331497697	1636.70619565458	1069.30060917982	326.975642302074	0.000545537191383489	107.026782879584	32.8115926636148	1110.83243168365	25.9918864916814	17	624.696059356012	552.385882822435	1944.98029209133	42.7600579898393	18.236229058345	205.799551636066	2030.05770363032	409.941960494866	1320.1942001962	191.770403183161	317.099671901905	549.257972857811	228.903044465005	133.106138813215	81.000485258004	60.4462991337517	141.21282209548	316.26234895678	1799.34492444903	701.547330081358	39.5472136101484	346.830477594174	2198.89886021861	2998.93020943672	1955.53130069271	2529.45483749047	2286.9236872415	0	3197.51756517941	100.406184241138	58.6045279830063	340.770064959778	314.105337064708	0.249840255591054
EC:1.1.1.137	1579.21740715363	175.988179477936	281.344375063852	45.3414509689378	870.76000181735	1120.46904414335	18.2702785986872	253.95303292799	457.438800526797	42.4651865537742	280.259064939054	635.096976884183	820.484131861219	0	300.570250246293	178.972306081789	887.387664088912	5331.96032087776	368.53	7.55564330242254E-71	2652.88	0	3154.72	0	4933.45	45.6785784011674	484.417797116033	1651.13	1615.65452168856	11.7841911377893	210.410777536297	66.2781282517431	128.049680867234	658.139556061119	400.103845249695	107.524555751399	1028.72761762617	17.6396263319207	156.230036207909	37.3622300479308	64.3458017913133	1513.935	15529.4973830401	1437.62	0.0274707173816617	352.322940189117	1318.32	17.43
EC:1.1.1.14	5207.57774760137	4404.98997772467	11080.9730972135	5240.05755625189	3349.76430102294	6737.7170227841	2367.14183452287	5573.40434393199	12256.2392596998	2290.12428734698	8717.30592104716	4657.38509823574	7404.33012539856	7676.25123264315	5517.92333413103	7686.97277710991	2825.00524718875	977.29678127533	2544.51031922076	2032.12904571711	3828.16020162811	690.600821790246	8843.83629929661	16252.8011686991	1351.42383261204	12926.3381677328	2562.53163921017	317.828877974969	1116.962132219	2309.07140766716	2456.28249756121	9256.21149977112	3837.69324366669	5834.87896212529	3184.46442635273	2279.27945646971	4698.45842743616	3268.90860124474	1598.43150905356	4204.46911595511	906.753066453236	1231.06547517216	3715.54429731785	1454.1783310022	1810.94838742879	4851.97903131324	1519.37279085216	2301.28380385658
EC:1.1.1.140	3.07705662445312	721.362362548452	2028.86081934012	511.708532106762	5.61040268163837	2942.70596509856	3.84089773697027	532.219363874616	173.041035491439	3.27806578077797	166.39783838256	555.095655255477	0	750.224696268404	131.432987675947	8.38189592690064E-05	1134.25109688774	41.3983233053351	20.2044031090066	567.028391545278	2.61433612039336E-21	3009.02648750012	5878.24905781397	10679.6401127811	1730.78945529536	10690.3616560971	630.357452713079	725.357954005282	722.788804831786	1.3522445225855	834.377303144576	8686.81396262215	0.397806566507893	17600.3260625764	78.6849308181653	8157.5922265949	2.65428963654873	0.659857416389896	0	3.96564843724355E-14	7.76852028241302	0	413.317955951833	1097.31838629073	499.618421489692	492.481274958954	730.510000000001	726.5022611645
EC:1.1.1.141	0	1.82500289118112E-12	0.480729807897456	1.13604874296579E-12	0	0	0	0	0	2.87656346677428E-06	0	0	0	0	8.02570051734789E-07	7.5882792483815E-13	0	5.01118136430665E-06	0	0	0	0	0	0	0	0	2.40642799589595E-05	0	3.48563896945904E-07	7.30392863272167E-07	0	0	0	4.42848923050323E-13	4.17136044231839E-12	0	0	0	0	0	3.85636838103747E-09	0	0	0	0	0.364102634016715	0	0
EC:1.1.1.144	3.34862806382868E-60	1.39596357997871E-11	0.118294315131784	0	0	0	0	0.0119062539597764	0	0	0	0	0	0	0.10639272015887	0	0	0.66429961668579	0	0	0	0	0	0	0	18.3462411539602	0.126596182915404	0	0.0463585659444721	0.196217196143038	7.57484919165657	0	980.058310824762	388.751421262931	0.00307965309152574	0.975154017174272	511.414259837561	1709.19870288394	0	1375.83431485647	1.9527073045178	0	4.27140099004462E-54	0	0	0.0632713373056225	0	0
EC:1.1.1.145	0.0594839912297572	0.0002846246633805	1.19566122430141	1.12745950861938E-12	2.27551991871423E-11	2.99218098808749E-11	1.43131404252059E-10	0.000381513808690273	0	1.71862188925065E-11	7.82061243430977E-12	0.0069526794750882	0	0	0.00831049204727263	0	6.17795254408034E-12	0	0	5.0064357416227E-12	0	3.56120495314077E-11	0	1.0000000000033	8.07833710719339E-12	3.94303013528584E-12	0	0.00299931135795213	5.21633336804496E-59	3.94303013528584E-13	0	4.26326771496618E-11	0	3.93840908758158E-59	87.8169095134471	1.53020650046667E-05	0.0232471871341922	0	0	1.89636016317577E-12	5.32074990919748E-26	0	4.6287391901334E-56	8.76098185595194E-12	0	2.40316215671677E-72	3.71670873188913E-11	0
EC:1.1.1.156	0	2.46507792835874E-05	2.00933176954616E-05	0	0	0	0	0	0	0	0	0	0	0	0	0	0	0	0	0	0	0	0	0	0	0	0	0	0	0	0	0	0	0	0	0	0	0	0	0	0	0	0	0	0	0	0	0
EC:1.1.1.157	57224.1298644673	20095.8093260353	10390.4434380789	30203.8272473726	17255.9304263242	29542.6539294111	77227.1759484288	8065.59527618007	4480.29947498909	15187.4990497496	1161.78357351376	21875.6915037626	45180.1142272151	40182.6847375765	6157.01960781493	29733.04454657	23019.9740125951	7234.93224483203	20444.4141537542	3173.34532749089	49288.8064538345	55489.8568685707	19914.0775256368	44604.3568663739	22973.9496818954	65247.7832000031	8389.36403381353	37324.7949577813	1379.54884827216	11348.0387315088	13695.3120370985	39468.2205841653	27940.7606048276	15228.6949162811	7011.18164513638	8832.78382884029	26853.8036551695	19993.4037806235	19630.2233023296	42696.6156404455	21777.4592374562	2343.90288659249	19781.363305049	16467.134059095	13463.65209717	3532.66754854322	5591.84716373095	25668.0930414029
EC:1.1.1.159	2075.58548516623	41.6111564920676	2464.891617886	291.182690229946	1258.99557239866	1209.74143180741	1573.23238869961	330.288944345463	0	177.724704644572	384.032570102425	1603.04565878084	1567.36488722156	0	205.430609981346	341.412762133351	249.016085980134	7.66022610036102	3153.66833037302	1738.44117083687	15614.1780309117	8863.72107288424	148.52625669355	635.530294338778	21118.1141432732	2633.94747611078	288.862722848592	145.174360191747	254.143492983618	427.61704246123	995.648865974076	755.146186141723	1289.15733562955	8298.0764472125	508.408407312901	2921.81681965165	438.67854613953	144.441701847055	54.2169981959395	6.60536188110231	263.804102154393	965.063242956083	3290.65500630992	1688.80493488422	755.389179090965	2393.66191661384	1196.69169875926	2744.71232859224
EC:1.1.1.163	0.302881515783576	655.541804561035	16.485586177701	1.41102860017053	376.872044550343	19.3915087093122	71.9441201111404	6.75963086629347	0	288.149407928282	0.0290266703621723	214.738677075284	0.182485298795074	0	15.8420884257113	0.214094464088109	2.03234685054834	0.0806830708649135	0.0121054477646434	474.774727215252	361.760685278546	15.0272488762508	44.6712914192766	157.799196069088	13.3671144028422	0.699265968614988	0.0144358371697342	124.748810152663	7.65663467579242	27.4872253389502	0.0139377195498445	17.3698768092723	0.130648884617454	24.3642482530272	63.0296422520677	72.0001090583977	15.6421442355105	16.6915297270121	1.22890964754094	0.969086789049204	34.286748616113	3.36982765295485E-60	31.7489563672554	3.69363429715237	0.0444931391438365	1.2383399631483	35.6876102157246	3.19882414286131
EC:1.1.1.169	18282.1151722305	13746.8951195631	8932.81809022372	15943.2636567612	11032.0295556444	17525.6810983515	33068.2117050806	9046.54480557806	16923.5525552177	9170.97710838213	11772.2098498603	14925.7023628432	15176.0953300778	26108.2210796457	7294.46430864067	27398.5229137541	22842.6310879531	27490.3474798051	15278.0633200377	10121.5545794533	32973.9645075814	46562.4782161359	25725.6372853917	24751.6539288105	27470.9413510961	24743.138221635	8001.3440008059	20292.5387456748	1824.24880588101	4377.88279168256	8689.61284405299	18817.9613743154	15061.5759145851	14042.9052004097	8822.50843983398	16172.0664086207	13991.1940973242	9796.86734017413	18329.6291179819	21281.1208297934	25231.3009890412	5995.75782487752	51008.2922172056	16389.2316909803	7065.86965769145	6586.4818912697	9300.36056285565	23116.9326968127
EC:1.1.1.17	1751.58615527609	3279.01176809486	1984.62081405227	251.822569376101	1351.09008588293	3872.27451385828	835.880412837007	1802.09872232255	3028.37706573988	351.443000278001	3021.95783838256	1484.34927901687	247	750.240751765649	1261.61069762281	3895.51	1295.15432018756	10705.2435362568	20.2044031090066	410.146533630821	0	185.422890636594	8318.73600472766	10806.6278739215	10273.2605520399	11046.5938352978	663.215744512961	1767.43925456501	398.799932728696	179.43136712038	766.381937686895	8615.71391514229	1462.8049386829	9307.35841429641	42.6696980083297	5628.13146046256	1322.16156431223	2332.67732691438	5.08503620790869	2458.43737625874	381.988574569438	60.2017214279032	1288.22882009729	685.760494901961	421.878730239847	858.425888500774	520.83	70.6675455563652
EC:1.1.1.170	0.577164322397475	0.267198637771245	0.479905607144131	7.01576888208005E-13	0	0	0	0.202270723503557	0	0.000459179286380934	0	1.44233171318374E-12	0	0	52.6138355864932	4.68620855830057E-13	0	0	0	0	0	0	0	0	0	0	0	0.344040950571591	0.029097041509075	0	9.63454780743288E-13	0	0	0.064723624382439	3.53951509227152E-12	0.158625161238981	0	1.5331315901328E-10	0	9.71561233192252E-11	0	45.6177612551514	5.23633854927987E-54	0	0	0.000407242468560666	0	0
EC:1.1.1.173	189.701492460006	3.20503586530814	13.3917863433108	17.2238367855467	18.2896899022165	221.935628274801	4.48900556826555	1.69175842429163	0	424.076600773546	21.1449288852443	230.521328018191	3499.64370133414	0	384.400188002107	0.00319195535913542	11.441733829943	0.433009535283039	0.0109576081685657	0.0834105019195168	1391.85694332836	3.42091624576294	0.034636845389528	34.2565977100089	70.926455605349	168.267768484577	3.08007186333708	7.51902429273177	0.121075411216078	588.573083263338	408.57565814612	0.710288353381208	345.999034538951	169.872583093479	28.1774595946679	404.966635227294	769.493923771463	927.410552638186	955.711055575359	1701.29920073806	246.710577788168	0.000187514176786577	9.44304640804784E-15	0.2721903946788	2.67985632248465E-16	4.47049381059695	26.3010190115976	1.9250762505121E-14
EC:1.1.1.178	1.67269790520171E-25	5.83213564172846E-14	1.10901229912335	0.0145947975944176	0.294562708299675	0.387333430180531	1.85281498669743	0.0956823910824859	0	0.556826753725827	0.10123667827588	0.93964351545871	3.13714735207075E-25	0	1.58448671073203	3.68020515531266E-25	0.0799726874777745	9.89340464380515	1.43584978625418E-26	0.0648075746932576	1.89513572784034E-25	0.460992745934233	0	34.2030269942143	0.104572886278984	0.0510419454474941	1.83053490771196	0.507279649756722	0.68815782666939	0.00510419454474941	15.23685605576	0.551873738392318	1.62505989827458E-25	2.13578046251734E-25	2.63022949541364	16.3010530766036	0.143675051011523	4.51717570279138E-29	8.59342213314295	0.0245481035337322	0.334353676660072	0	2.69526020735906E-24	0.113409622186923	7.64891942210168E-26	5.37125506555099	0.481122481513995	5.49460543762156E-24
EC:1.1.1.179	2.21886490770489E-134	0.0060827041455665	52.8750319458569	0	0	0	0	2.77856810266217E-05	0	2.00149939714228E-05	0	0	0	0	0.206466906496647	0	0.0260038402622657	0.000236854619818465	0	0	0	0	0	0	0	0	0.0491802782157477	0	1.64749513720679E-05	3.45221837670179E-05	0	0	6.21075838503318E-05	2.40819919615276E-131	1.00457157649553E-05	0	115.147493541067	0.00010039753532375	0	0	1.14265265107877E-07	0	2.83031187187436E-128	0	0	83.1716843717597	0	0
EC:1.1.1.18	8421.82852551956	2634.54364619261	3418.52425249431	11462.9048378705	4460.58512168559	7616.6673018555	3422.73143709529	1349.26646686633	10417.1794753492	2717.74218079065	7479.39731066865	5265.3612573327	407.424743503394	9100.78558731966	5847.07052626259	3553.35592814128	5046.5614200676	840.081355825587	3760.77622044301	1981.33200418366	8421.40086339075	27795.5080840444	10642.0420754115	16872.7049650829	1241.39006845018	12294.017486004	2410.66599174256	643.49749140775	983.821298669206	1393.17257191169	2007.28316386353	9593.1886896139	1779.78033245622	953.222608460844	3821.58418242141	8573.65536312614	4239.46388659653	800.247495983836	2724.71592221313	2230.64220997285	1600.43989280859	962.097929319583	12117.4954277928	3541.99415522221	4241.97397876253	1998.25956282805	2511.97144420685	8785.21346163795
EC:1.1.1.181	3.31293767573686E-63	2.27233967926998E-59	0.000383059707736692	0	0	0	0	0.00038298426003144	0	0	0	0	0	0	4.62849611099199E-64	0	0	0	0	0	0	0	0	0	0	0	0	0	0	0	0	0	0	3.59562847648352E-60	0	0	0	0	0	0	0	0	4.22587549240062E-57	0	0	0	0	0
EC:1.1.1.184	0	0	0.00362865428009075	4.190398787777E-10	8.45736439849527E-09	9.63535460946849E-09	5.31972685746473E-08	0.00151423188985095	0	5.60769360704858E-09	1.43354153790491E-09	7.65406709415307E-09	0	0	0.00143979373334168	0	9.83107532681928E-05	0.00125226322877764	0	1.86072866496721E-09	0	1.32358357917537E-08	0	1.83412971555684E-05	3.00245408038553E-09	0.000814723273122881	0.000231700980244138	6.93506384460418E-09	0.0014590542909724	7.22769160551291E-11	0	1.55728915290463E-08	0	0.0027059934290408	0	0	3.35465300239323E-09	0	0	7.04815141316353E-10	6.21064493149054E-08	0	0	3.25617083936738E-09	0	0.00381844666865027	1.38137925535792E-08	0
EC:1.1.1.189	0	0	2.19656662268124E-10	2.1237319487184E-10	4.28626865477079E-09	4.15059779366479E-09	2.69608561328518E-08	1.38589423667603E-09	0	2.45740852785855E-09	0	3.87915032643242E-09	0	0	0	0	0	0	0	9.43034091460155E-10	0	6.70804111077219E-09	0	6.21463484583015E-10	1.52167084280238E-09	0	0	3.51475298631449E-09	0	0	0	7.75819490784449E-09	0	0	0	0	1.70016843714918E-09	0	0	3.57206678734291E-10	0	0	0	1.6502567875451E-09	0	0	7.00095481713512E-09	0
EC:1.1.1.193	22849.5658765131	13874.6306289845	7332.88121964322	13842.5886406989	10333.6540491518	15684.5498920401	20766.3283598042	5729.34827625623	12621.7641596772	8003.16490525914	10053.8235304586	14935.8392448251	23315.0537808082	18681.32	6309.30543609891	14487.0648823023	16998.5102220127	14228.8526442313	19015.7110930002	8625.43129304593	47793.0807676963	39617.8491869561	20700.5247540288	26253.5880076917	56475.4662303944	42169.696178739	11695.3780766103	11859.3686000996	2690.87388363777	14866.3199246262	13142.3193259161	22932.2732898406	17194.0586490412	18519.6599891477	6481.28682732118	8818.20781902486	14612.2018195462	19749.2509205934	10281.3724590305	28268.7144721223	15263.6299077513	3741.86037567663	42586.4199949767	12368.6259399289	10009.3093732119	4094.17234755656	5909.85087116408	17796.3352709729
EC:1.1.1.195	5.04847308094006E-131	3.46274117547199E-127	0.0608087430530239	0	0	0	0	0	0	0	0	0	0	0	7.05320785015421E-132	0	0	0	0	1.23334152091951E-70	0	0	0	0	0	0	0	0	1.69014091333549E-57	0	0	0	0	5.47925598043467E-128	0	0.000495801251533098	0	0	0	0	0	0	6.43966797897693E-125	0	0	7.78647067943985E-71	0	0
EC:1.1.1.197	0	0	2.19656662268124E-10	2.1237319487184E-10	4.28626865477079E-09	4.15059779366479E-09	2.69608561328518E-08	1.38589423667603E-09	0	2.45740852785855E-09	0	3.87915032643242E-09	0	0	0	0	0	0	0	9.43034091460155E-10	0	6.70804111077219E-09	0	6.21463484583015E-10	1.52167084280238E-09	0	0	3.51475298631449E-09	0	0	0	7.75819490784449E-09	0	0	0	0	1.70016843714918E-09	0	0	3.57206678734291E-10	0	0	0	1.6502567875451E-09	0	0	7.00095481713512E-09	0
EC:1.1.1.2	80.3844357554535	0.0438550841613594	642.648235495781	25.2331876756116	2.93006448730819	56.1367602272628	1.54996763057398	26.2348528681844	0	1.1216713057056	0	0.190863668239909	0	0	0.944167074183811	0	0.0209711076798407	1.03587574003481	0	7.32164743947997E-41	0	0	0	0	0	0.0775781647957537	162.733880887464	1.90332072736337	0.20269023537133	0.210931895384201	0	0.156085225640665	0.126204693547676	0.90497924512701	0.0365852436035044	5.6289222252648E-05	115.230821038075	0.0227676354163396	0	0	0.460383751916285	0	5.99614630672956	213.795520407367	0	92.2898931002033	0	0
EC:1.1.1.202	0.528257993425605	0.0807662858399356	876.450852007423	200.668161194661	9.31254721969933	517.403354657055	54.8341369512487	7.74864310165297	168.112237801728	6.50181675464823	2.78930358884611	8.82941200851038	5.40281720752474E-06	0	9.01638816005982	2.09430929605962E-05	350.755584175042	22.1524493661614	0	1.80113418583209	0.0854346610718726	12.7028695076085	0.134848348723058	128.280502693461	2.88155429067612	138.516770001553	7.12142128924626	46.4415010763143	14.9591079758932	205.925933008779	37.7917746550395	32.7894609307033	1111.09261190554	439.941745915044	26.4469614392616	819.329509877119	614.535995842993	1915.77022830264	5.08503620790869	1464.1168390641	3463.37787394134	0.134874161000334	78.9771759498737	3.73654626959433	0	83.3151384196708	13.2575527010773	0
EC:1.1.1.203	3495.54944019627	67.2528600834322	238.547336323489	9850.45941993497	2213.43178084102	3834.26158241427	14757.8398498641	741.321905380962	263.307762198272	1927.19546997516	0.0131061377709579	2790.95376802918	5831.96951949925	8032.73849282179	1405.44070512263	5732.23041728737	9053.51556522209	1721.41358044606	3709.42131250051	1454.85689225491	7894.97321239501	12512.1335700548	2094.07753477231	61.8527544976439	704.525370460376	4713.59764177834	505.385177775174	6335.55784572023	21.584762186731	224.049875705577	576.435351133628	1302.31030936373	2820.16035909724	857.842328859568	2118.17272560132	388.238447731022	2933.11658490624	2448.86835907728	4305.71698137847	4502.52335562453	4320.94576209175	0	7577.04902900892	4772.84869918425	1912.92830577759	298.16879911665	1181.55308403265	6321.24425487481
EC:1.1.1.205	32868.4594599566	17348.8144424475	11177.1793523983	14239.8498589916	15906.1615495156	17883.2404237781	24692.0347532759	8569.57615642879	32927.6218435476	10143.2789493846	25262.6657289258	20815.5065635191	23366.1514425519	38327.2494487935	10526.6579898536	19378.0173574564	18727.7077356832	14286.7956979288	19317.755995661	13145.5511070062	36122.4891540392	39557.666559505	22059.6418923132	25455.6819705122	37495.8692395447	30497.4384799066	13154.4583089821	12847.1203403739	4893.2664401571	11587.8046153062	14122.3747764734	19853.8455634677	18127.1289758521	16868.679116637	14581.8366280305	12739.4359997788	17716.986394011	18135.2811015004	10962.5461596352	23608.1846178744	15313.5217583059	5991.01398514741	42674.1694160092	13304.2524428567	13411.5049758086	8499.23071959358	9371.35967812786	22040.5444986923
EC:1.1.1.206	13.6148040965835	290.176564441157	309.629275645988	528.952806467413	2.29108276351837	449.286776639476	14.4100225424241	13.5740439717354	0	2.24293147489052	0.730349119177445	410.279733985453	6.88355395007029E-08	2184.62	639.28847484484	1113.65798916168	1410.23397235743	9.77474789124743	1797.78000000315	462.144032307033	2267.49296066657	6039.28936848715	3.49870911374957	0.332298871588793	0.813301737855916	855.358587542059	483.230325973849	434.437392693771	64.55923288996	236.14514909379	591.897774615694	4.37443903426045	699.050000035657	155.220573220747	375.231716011718	184.441341148984	299.315582928286	102.496161902722	1001.38189379936	1094.67034655866	123.861778771927	1572.01903263168	4641.41785406263	140.882028278039	59.2000000167833	59.3429299177998	154.511866216573	5851.01000120563
EC:1.1.1.208	6.69058779096261E-67	3.20137613238706E-69	0.0244003286970818	0	0	0	1.1493043549702E-10	0.0101822021324477	0	8.11883482851633E-16	0	0	0	0	0.00968167253324028	0	0	0.00842065236546611	0	0	0	1.54431539807969E-10	0	0	0	0.00547847705911798	0.00155803776916623	0	0.00981118720431702	0	0	0	0	0.0181960385369005	4.87438469731712E-11	0	0	0	0	0	4.60128703951113E-18	0	0	0	0	0.0256765600345486	0	0
EC:1.1.1.21	3.03676696905599	2.88299680596522	10.9272376807809	0.746797573874558	2.06431347476837E-19	6.90314376448738	1.29846407421034E-18	0.00719662522780938	0	0.539141025298718	7.09472832837648E-20	0.0592234689813358	0.0705667008526373	0	0.0178199993035907	175.94590405447	0.113305593673064	0.00430135205753958	0.00322978715899463	4.54175446982394E-20	0.0426290068566208	3.23066535711764E-19	0.0429607092231428	0.019935387336131	7.32853182560737E-20	3.57705075343292E-20	0.44677971696123	0.000631766892173506	0.186196728552931	3.57705075343292E-21	0.00776835594269327	130.526994859998	0.0397773348206832	0.0487219957719421	0.0152964101093057	0.0289117396289802	0.02870381438142	0.0366445585755086	0.0107458339121691	0.0655946952582326	0.246714787463107	0	0.606269325051565	7.94781568244813E-20	0.0172054082301583	0.00111650623221849	3.37173577516443E-19	1.23595143837914
EC:1.1.1.211	3.24946508592314E-129	0.00100900544330746	0.0204709386338605	0	0	0	0	0	0	2.54294941816216E-05	0	0	0	0	4.53981873041251E-130	0	0	0	0	0	0	0	0	0	0	0	0	0	0	0	0	0	0	3.52673981217755E-126	0	0	0	0	0	0	4.87749610091149E-09	0	4.14491192230467E-123	0	0	0	0	0
EC:1.1.1.215	1406.14468766413	2553.70055640618	1447.67830552076	1407.5422701941	1183.983999452	3686.11341122512	564.37636380561	1015.05015536482	1256.02553194358	1153.51805482623	672.216435370878	2362.69618453901	5.46564371851025	2184.62	2090.87000863866	2334.44737019476	2573.42468154765	830.867848694256	6151.18603037175	2174.54184519477	5188.1836411536	1861.5534655824	5722.87497333332	14015.7490995001	442.930753683308	12085.5535168906	605.860579671878	1304.51272858207	433.34577441633	1077.06418020246	3956.81026667035	8470.10307360583	2679.33629543032	9358.69001083095	896.967041521567	2696.48307635359	2028.58886193416	1554.45933583599	1973.80274755075	3451.29056215006	6817.42323493097	2222.91574173513	6209.9309325776	966.259688862561	806.328761960569	100.88207298388	1364.01049082942	6298.36493754659
EC:1.1.1.216	0.429324746381774	1.12915154721863E-57	49.0567402549851	0	0	42.5236646016256	1.42919882500382E-06	14.1438875815888	0	0.0679685368783968	0	0.00153851721570435	0	0	11.1455158641395	0	1.10084507631839E-07	9.64324789818364	4.98007520272559E-05	3.77362379465287E-87	112.540580377299	0	0	1.06297628672009E-10	0	0	1.92212864995889	0.509058836151286	11.2356827928319	0.148002071311182	0	0	0	20.8432616012522	0.030020687236737	0	11.0219757272766	0.0228672616096375	0.098667304930828	0	1.2287297074479E-06	0	126.947094391191	108.584476653886	81.2261771091807	29.460129898822	3.04602834866836E-06	299.43259694681
EC:1.1.1.218	5.69725928661591E-24	5.3759105659555E-28	2.92287621620382E-27	4.72144213334536E-24	0	6.51311230118546E-25	0	3.245226324622E-25	0	3.11411953993611E-24	0	5.37276079725773E-24	1.06852180716472E-23	0	0	1.25348892543919E-23	9.75824193896909E-25	6.51311230118546E-25	4.89054748229365E-25	0	6.45488918905173E-24	0	0	0	0	0	0	0	0	0	8.13577380691564E-25	0	5.53500280472673E-24	7.27453238053912E-24	3.14484270798305E-15	0	4.07012386260046E-24	1.53856360685168E-27	1.62713542401546E-24	9.92963963110556E-24	1.23031031564774E-17	0	9.18013718942935E-23	0	2.60524492047418E-24	1.62256481889182E-25	0	1.87147910919425E-22
EC:1.1.1.219	201.646573999915	926.26586980195	1627.47908108162	526.557987415652	217.572747320938	5042.47585945842	621.745341568516	584.501741166245	45.6770657398791	401.780626167222	649.347726000836	1077.61958091225	30.3792338825526	70.8	143.152831479536	543.765634546238	3094.76723134845	466.010693784792	79.0985412511972	14.4234442838505	1583.56528850287	10832.5313380157	7584.83324497553	15465.2215087429	1074.08524405461	15984.3149723165	615.794821751881	271.53866370087	35.6100059503413	422.15731115822	2471.09393709993	12257.3162782342	296.81359937786	524.21548278554	488.366626380676	180.109741071686	240.128152168303	379.748774989727	2432.71128357356	263.945640294197	1758.4360502387	110.943999167713	437.454696117539	1394.01688623804	204.612533799672	805.458480903875	207.637040307092	609.240412091536
EC:1.1.1.22	20432.7951595392	17297.4372674997	10335.9260611465	11109.7477751561	9651.32134803525	13990.3890274226	18743.1175956037	3389.48650366985	9429.57079664929	7467.96730527324	7054.27803368137	10925.4978952828	21448.0586240216	19509.8746947534	7360.49477307847	9390.22887878089	17381.8946372441	2856.78079420881	16099.8394959979	11347.8369188409	31260.9010452384	38619.5952448974	15207.5148742882	23991.8323974064	24605.2041915638	36731.4820807487	11434.8679250678	9298.92892209385	4137.94362506885	10081.2115402526	11925.4361950857	19627.5722447479	17911.2806628072	16874.221344763	7783.17543637605	6955.6037110512	11072.7322711237	17095.689637168	16775.5481417989	20227.2761869819	17726.750475045	4763.5484703105	19453.6591408392	10741.3061173694	6359.47952369665	9033.79157548542	3990.99517591077	15854.7804047358
EC:1.1.1.220	4.05137683576795E-60	0.00323768241063991	0.239831962180438	0	0	0	0	0	0	0.0247450313261228	0	0	0	0	0.0352477267966694	0	0	0	0	3.33948704166978E-171	0	0	0	0	0	0	37	0.308511793440078	4.57635098060412E-158	0	0	0	0	4.39707816610613E-57	0	0.433758824351273	0	0	0	0	0	0	5.16780445528407E-54	0	0	0.0219462773737819	0	0
EC:1.1.1.23	18579.6186312003	13439.3856422901	10301.0710946127	14251.0584455405	7954.0467422122	13952.4497889444	19143.3313941461	6683.52047702531	12702.3758634654	6835.17405777917	9599.04722076178	11724.7367177172	21544.6939031276	18681.3200875154	6364.59933042474	14545.2435023377	17136.8759692374	3580.39413014132	16182.8671007053	10294.656484841	33525.5662190715	43386.2710694294	17100.5869139758	25633.8893953329	24479.574080444	34731.5678335861	3175.51721735618	8681.99752463038	1679.58821773779	10249.4349075557	10134.9094468709	19674.7953339256	15821.3225381453	14487.1014985895	6919.50899439082	5750.21724528097	11809.6913989371	15012.0331105844	10133.2696603522	21064.4833532506	14142.1353379834	4690.33348032453	36735.5203201953	11513.0733518418	6174.00974805101	7136.91870270695	4900.94657909197	15923.9221908286
EC:1.1.1.234	4.6869677277736E-128	0.00769579419801051	0.00627298780134173	0	0	0	0	0	0	0	0	0	0	0	0.177603247122895	0	0	0	0	0	0	0	0	0	0	26.012152703225	0	0	0	0	0	0	0	5.086903612394E-125	0	0	0	0	0	0	0	0	5.97854351427417E-122	0	0	0	0	0
EC:1.1.1.237	0	0	0	0	0	0	0	0	0	0	0	0	0	0	0	0	0	0	0	0	0	0	0	0	0	0	0	0	0	0	0	0	0	0	0	0	0	0	0.405126859416448	0	0	0	0	0	0	0	0	0
EC:1.1.1.239	0.00242618648086291	0.00238020578729916	0.0871296202917135	0.080743226272652	0.829241521120212	1.10705532545291	1.26499825283178	0.0751668966731531	0	0.127508502536677	2.24960019087226E-16	0.182016990168159	0	0	0.0713692962529285	2.59699168271157E-06	0.650330531111747	0	0	0.0442469805921449	0	0.315075623527466	0.00546759696104565	0.0291589487486023	0.071396507145208	1.13421313477184E-16	0	0.164916773115382	0.0143579271721841	1.13421313477184E-17	5.33925031532612E-06	0.364013032642284	0	1.51559389449824E-06	0.000117733640546237	0	0.079771580394764	0.000849627142826337	0	0.0172984870173543	1.0263283338252E-08	0	1.02943774866591E-123	0.0774297352681851	0	3.72045618826021E-07	0.32848347130338	0
EC:1.1.1.243	4.1365246354913E-60	1.39596357997871E-11	1.53659385787916	6.97597712953068	13.513156009012	50.5467076676297	50.753075897953	3.3193468382235	0	6.09407471692339	2.77311704249061	9.32913107268206	0	0	0.10639272015887	0	91.7816428297938	0.66429961668579	0	1.77523594141043	0	12.6277043260049	0	37.3955911745473	2.86450383459252	19.7444032747738	66.4465961829154	6.96335338020229	120.616358565944	0.343753194808841	64.7696156142891	16.4571541313134	980.058310824762	388.751421262931	0.220440492876472	18.2617934529049	515.343000077285	1709.19870288394	9.11299345119489	1376.50674668088	1.9527073045178	0	5.2764162178047E-54	3.10656336641076	0.00011451248391886	4.76000867060148	15.1891063845054	0
EC:1.1.1.244	1.68644624535245E-132	1.15673130476803E-128	0.00128823993017504	0	0	0	0	0.00211184814718507	0	0	0	0	0	0	0.000363788440974062	0	0	0.00227146509145074	0	0	0	0	0	0	0	0	0.000724795875738975	0	0.000157996820807982	0.000331072011040062	0	0	0	1.83034959826079E-129	0.000763523708669995	0	0.04652460400632	0.0076307054972766	0	0	0.0052493094336992	0	2.15117595168791E-126	0	0	0.000216346104030805	0	0
EC:1.1.1.25	32368.0628234622	14154.5274937587	13111.732309577	32166.0238688565	16734.2864309081	17600.5443277129	50000.5919917228	9549.72612202853	14449.6174377822	13204.0425598874	10454.3497965804	20633.927800213	45203.6754280437	34724.2455500984	10185.7989963211	28982.815870555	22205.7938723892	17340.2477662092	22955.6438978547	12114.1074174632	46903.9450211259	57877.3030555784	18358.1495355077	21607.1415918079	37271.8387174907	36310.0492148863	11680.8403395089	24113.5861873773	2991.17152442224	11844.1558711134	13396.2333621412	23976.4253245801	21743.7287617065	17352.5204285157	9927.57044133741	14068.9526742276	18679.0652455862	15761.0162444858	16213.9448528508	30885.6897003263	17617.8261082459	6133.41505085473	43820.9006148583	18381.3148192716	22339.8737856603	9822.71319736235	8067.03089506076	28462.5793441664
EC:1.1.1.251	0.253559076882334	0.135484430987008	448.246476411862	222.097460375788	0.369018436696245	28.8829630937405	5.40813665198822	227.433390960641	0	0.210437367562689	2.5603383485259E-11	0.396900461886074	0	0	61.5089982841159	0	63.1797602157141	0.398150731482144	0	0.0959549248548232	0	0.578584441241061	0	0.0532078045259719	275.589823947455	1.29088244041806E-11	0.348505794259978	0.300922410555429	343.085749544593	0.10680938305753	136.939615203422	0.664232941072791	0.482526802538629	8627.28897923995	14.590816896591	1733.25407388866	0.793129460010628	0.117956506709831	0	0.0305829443064035	3.66161468456179	0	0.16821021003948	705.487519482943	0.012403897047894	1.05923823835181	0.599400358422069	0
EC:1.1.1.252	5.35378196928379E-61	3.67215214824647E-57	0.0202521297717071	0.063430330391627	0.861467787647534	0.679691977439957	3.35146410858971	27.9691292454553	0	5.16498367775571	0.162361790037848	49.7868484235804	0	0	1.49586022864083	0	2.84381475811737	0.00108306169175832	0	0.117227171686662	2.90976170455741	0.833866658792902	0	0.0772532056517732	0.189156649537011	0.0825649081636618	2.09389503458544	0.439866856286207	3.46735320648345	0.00818602681459549	11.0511275353426	3.73921287135397	0	0.00234036882485531	0.0014583360876044	0	0.30020714314339	0	0	0.0444038333659503	1.76551283159515	0	6.82911006184886E-55	21.0315234556218	0	0.00330251117640351	0.870278327953258	0
EC:1.1.1.257	0.0114845743132705	0.00770247296708903	0.041878254418944	0.00961837758555872	0	0.00131291764110794	0	0.000792685989779116	0	0.322950418847206	0	0.0110378048036114	0.0215393358146156	0	0	0.0253352869217504	0.00196707309737926	0.00131291764110794	0.000985839912972274	0	24.8460231552483	0	0	0	0	0	0	0	0	0	0.00177852590275139	0	0.0111574965851348	0.0147033698219378	0.00247600296507163	0	0.00820458357478327	0.0220441624623936	0.00327999073848719	0.0200162356161894	376.685202098202	0	0.185053834579232	0	0.00525167056443174	0.000327077728135661	0	0.377254041355833
EC:1.1.1.26	220.69308814687	64.3234395746883	466.868579137473	6041.10343276087	1614.56200138222	2633.29310527781	1205.80425898825	63.2434616419789	431.42	1806.55323305706	11.205995251519	1956.38088118612	1592.82041629796	68.4	166.561669753925	758.753910080945	3410.14432582489	1421.10399808455	9584.26145303359	187.451901294479	18736.4703883395	23043.9858574557	1591.66909884029	1404.44859478635	21534.532358879	3182.92739493901	503.149225292906	68.5672110077646	56.7638191658562	1537.47746209975	817.152573113402	203.635936725523	1960.71531988905	763.933390221372	83.5583645677374	730.678063875513	2747.80418242566	3724.93528346614	1134.46534239669	4285.82130548419	4119.1248475677	0	2871.57654400186	4805.58653679145	2627.58231155053	209.768124557332	985.897132442433	3833.94277360812
EC:1.1.1.261	7825.80218470435	3511.01179894786	3089.9206402299	887.422508893232	4316.11017020915	2522.02346977285	922.135508327465	920.070843967447	18405.3146569978	1813.18408660165	14044.9049420162	5372.5964729298	109.490000000004	18200.5273734217	3806.27523282795	3209.73284390965	623.277812627904	30.087249772023	2182.20261393784	2124.81508441445	3052.64442933807	3293.40461323941	5876.53416408779	6309.98342182885	1710.29416521475	3033.34926864036	5577.71310384841	536.359239801233	154.205397483922	1104.32894931015	1469.18143505992	902.89391534118	1559.12517364308	531.402228879151	6017.57886408196	474.349468463876	2546.31698749078	1858.25092242894	1117.59089793178	1415.41273923355	3907.04125439997	35.0518187508879	1720.75006964805	923.942661895911	3148.80339542807	916.496796997512	2117.51626883538	2790.66312074323
EC:1.1.1.262	26422.6692535992	10195.6661084406	6295.82724938027	28610.340325339	12451.1410138905	17492.3892220571	57032.4878151291	3068.90051640099	2710.63307163313	11280.61097366	957.334739060848	15934.7915171186	37844.9122712084	34723.5829682158	3877.40754214301	23774.0092089985	21761.9366376906	5586.35720779053	17134.4677146392	4704.64649975085	45402.2674151193	38521.8799893019	14154.3181531606	26565.7898244814	23057.7892099418	47664.5174303788	9052.05447058099	27073.9959685936	2108.89687839556	10916.8710311491	11186.2974301838	21673.094308252	23107.5366618368	20172.2083615544	6816.37783154428	9495.00147998387	15212.4571691515	14678.2947367802	17101.6786666768	33914.9128365433	12075.9239730397	2958.22640345608	21771.6680164252	15253.772890693	8994.93134621897	4793.66857567228	2950.79467761095	26997.0448099494
EC:1.1.1.264	2711.76130980165	793.675569448195	538.759170392188	12885.6145576813	2034.07143734861	5093.90625639671	14503.1469868803	483.079884714562	0	1561.85366122143	91.5108929150868	3006.24989771864	5764.44871498284	8017.56	28.9518934272281	5129.18400578442	3633.98147121784	467.210274124033	9113.68741529468	648.775754848513	6239.90301246094	3095.82098859415	6486.87595104278	11032.1938247098	1090.86629873132	15427.4040253074	715.305335600646	6300.63681670845	208.471897282202	150.326222998692	1092.35042832587	9598.04476383235	2510.24615505418	6719.59996375947	1115.43522599584	2079.81012224095	1966.401348928	1.25022447495881	3454.00565066399	4050.3829470116	260.815273391025	23.8050326316769	7573.89180944523	3402.73450525467	1625.71873602796	323.101383514916	571.778378588346	5647.85778321689
EC:1.1.1.267	9489.44366686596	11374.1352058061	10787.2833641482	12981.8532372291	7129.64103470379	12651.9600317995	18819.2496065903	5956.18790529435	10884.4004419798	6353.40862207403	7117.18311141365	12262.5487971571	21815.8100526455	17943.8485803372	6449.61275487142	11894.8480489034	15588.5781381452	3594.11377269029	16177.8104925194	9827.12680993907	29927.8411098801	35890.6745836583	15155.7749826681	25107.3920894176	24298.4331583134	34784.9223729016	11325.5053136322	8602.60329792382	2336.49091934323	10250.0274990444	11745.4059050724	21427.4457585963	15693.6624498486	14762.8019869714	6674.13774452708	7132.1628013382	11026.5717405179	15015.9507295388	9907.85555090335	20314.4703952228	14094.7319967845	3828.16045276185	15143.6238980602	9813.8762471541	9918.69652044218	7172.77657664252	3493.04935252078	14590.4066772577
EC:1.1.1.27	15654.4119952637	8914.31354329366	6877.45167651793	8048.63127466829	9063.95462347973	10668.6280709883	16102.9842615684	5928.39772580125	30086.2699822877	4591.94299369449	24660.689205035	11432.6662338061	7190.09447042033	34663.8933655352	6380.62812606473	15345.0017174905	3891.6788019946	11192.4555116766	6805.56621237692	9239.32212726106	11574.7561185089	2447.23385599791	12522.6447026532	9218.99072213422	15053.469698316	9078.90395437059	2592.53907363644	9847.81105147047	1103.32897251029	1360.49925567505	9703.44070199591	7144.56117690203	5565.86130212695	3004.09006346373	11544.0343773911	10945.5767803608	6698.31008373143	2258.08163753475	4289.20958677392	6679.53202780631	5053.70073969055	3218.62853187372	23331.1238345534	4623.57070162564	9467.53584404353	7345.60078365265	5970.84135680788	11480.8667217734
EC:1.1.1.271	3275.11705508682	1389.20543385495	3423.43774066491	6408.01490272852	3048.22682396056	10937.4438279267	14998.6840620793	1712.07987698785	232	2920.3404446265	3.47882635285487	5726.09928069077	7511.43245349782	9574.24394450276	2374.807359561	5924.98197378892	19307.1825925241	1303.20451295322	8601.74781749754	1165.9374547582	21450.3596552222	15108.7975813948	14124.4290127078	23789.4696650446	22757.1720880958	32999.9139722072	7082.59215711377	7248.18120113366	1663.94743942719	5025.38200120325	5706.81849165546	22098.7751418935	11862.4078317789	10688.7400574696	3483.02637035711	4122.01270698513	5007.70793269855	13977.5308555705	7030.16240533027	12288.5392041589	5923.99955759565	0.210768971783521	3797.40625281699	8802.55936918596	2703.19890808034	2501.92792262757	1558.32180669322	6382.89108032803
EC:1.1.1.272	1.90361377276566E-61	1.30568623175144E-57	0.00161301031004831	0.00608611566159105	0	51.1022877845943	7.67070658747026	0.000645593555212671	0	5.41868648912393E-05	0	0	0	0	2.65953356400432E-62	0	0.000386594370820567	0	0	6.86621671890004E-72	0	12.004033383782	0	3.67402069039567	0	0	0	0	9.40929466786228E-59	0	0	0	0	2.06604788846805E-58	3.25327008863063	2.76020776466699E-05	0	0	0	0	0.0008403587143223	0	2.42818778277724E-55	0	0	4.33485731677429E-72	0	0
EC:1.1.1.275	1.6793210082329E-60	1.15184411381676E-56	1.70334354456711	35.7884750003028	132.412394179563	160.12509960559	755.453338185728	40.23071862896	0	90.7095581223424	41.2775086014789	110.246043222514	0	0	1.38215027071E-48	0	139.130594397574	0	0	26.4241702454114	0	187.96183714823	0	17.4927305317062	42.6377898443002	20.8114724636033	49.9772377872868	98.6241191258774	90.8587991558077	2.08114724636033	0.0352769056398702	226.026786963045	0	1.82261636932732E-57	88.0375467534374	0.0377560741185988	48.4300669206623	0	0.0198957935026141	10.0090656076474	1.94087119118908E-09	0	2.14208723108154E-54	46.2408164218311	0	0.0102540747581708	197.684079574959	0
EC:1.1.1.276	0.0044266036720381	288.514383823816	95.167468621387	785.344740830008	1326.16545574914	491.510909771013	392.495343077087	3.38882359580975	0	1219.42133724444	0	2090.43886240717	7827.20039238034	2184.62	629.906750806432	1111.23341122395	2697.90788494482	602.862625575979	1795.66601461403	464.639871050934	17922.7102784668	1853.96806137404	0.781330460319199	0.101692693657812	20828.383392767	3688.76870863185	513.077719477844	536.304727573583	43.6408192271719	270.97602754373	633.040054478687	8.24855721614622	746.304192476843	124.804136792678	449.012322921668	186.44091842422	637.869097156875	128.21640778282	1465.01374496971	1094.48752118575	139.758005857285	1613.09	8389.27563432369	1700	1631.53473077045	3.70344557017642	630.462854501534	5855.75175481215
EC:1.1.1.28	11402.4023178705	11725.5349080026	4433.50347310498	10258.4173070795	5732.0227460335	14462.8566652484	14796.9314598556	4359.27012967304	3307.92304121514	3845.40244083605	4297.57358044742	8494.15994640448	9105.40712438151	14628.0403221597	5273.39330644726	13111.1527024181	12728.5518563507	23333.3287528444	12511.8760900609	5452.34343765378	18551.9523162129	31000.5350671052	24163.0374063989	24338.8920622982	23639.7663757885	30602.5931049736	5832.13894238618	14631.2179836215	2708.78457471696	4389.10773431805	8265.64705797512	22802.1900296091	12736.781159655	20011.0576990296	4271.17372121879	6951.49295596864	7134.32150797827	9089.23218868479	7769.49853091801	14910.9698351637	6583.89101634027	7863.28675431352	54183.4710057579	10472.3192611031	10544.2667011661	4083.63728042735	5496.54494233355	26813.1810503376
EC:1.1.1.281	1.9783855293145	403.472408457346	1093.90062654701	3377.92720597428	0.68609370368516	2573.88088108577	138.418405054051	148.811019390918	263.307762198272	1.18984367369252	2.86663186166927E-15	400.99824256876	0.109346083631526	0	363.331257052942	0.888624503658497	1303.74421884148	59.6231729104427	108.601601302251	0.000129035437615888	711.878619665824	390.357437051986	4403.78273207089	7784.89867260765	525.503449055036	8099.05861799964	160.578355802506	19.8715095784139	12.0892654419907	277.227208103126	507.582451825635	6174.01834990548	1315.24405671396	617.32805421018	107.915472302986	117.345374513837	666.088435169491	2143.5229040712	1921.74680631385	1508.07179958131	3836.5996688286	0	27.1307677991188	348.815388452389	21.6380033241416	848.034404787137	0.00754878324701691	0.993910594764359
EC:1.1.1.282	3.41075095714873E-17	0.0152098101706667	556.533560703489	189.879960420298	0	0	0	207.500273551512	0	0.625411254655534	0	0.000409517942284913	0	0	16.2275855991577	0.000133054447071498	59.9700000000007	0	0	2.83194615013176E-12	0	0	0	0	252.510000000001	0	0	39.7161128674686	344.068010744548	0	151.2478151085	0	0	8179.50006329403	0.00100496641932253	1741.00630469123	0	0.043529854353502	0	0	0	0	4.35064293121391E-11	685.760000000002	0	17.1266546146565	0	0
EC:1.1.1.284	5139.44703096089	12926.4333569303	2091.81325136123	13749.3523915653	7159.04194400463	15179.088487905	19751.3986019233	4062.50321483056	5567.43707712622	7635.88616909218	4337.17879116821	9548.29012325074	23875.9373165586	10366.5833708068	2407.45129246941	15754.7484521757	17513.8560871398	4437.24056642489	15446.5888266609	3316.74657012588	33039.9327264643	74217.9196164233	12474.6668600458	22735.6677924748	23198.263255868	37290.1763614585	1688.54413903826	8550.61335240265	737.74145047162	11936.1470976716	9240.19635644961	18552.9635961649	11121.6998274496	17627.3199991443	3609.31711650688	6753.04089026796	11689.527756424	13206.8608697729	11401.6124735577	22565.4296236662	13808.9383019134	2229.69105162386	17618.3759169903	11561.8563967571	6411.7286909161	855.382096363199	4528.89404034508	15150.7265412446
EC:1.1.1.286	5.29118462699893E-132	3.62921671190171E-128	0.00661331419093083	0	0	0	0	0	0	0	0	0	0	0	7.39229948331525E-133	0	0	0	0	3.31558681213029E-71	0	0	0	0	0	0	0	0	4.54359869334416E-58	0	0	0	0	5.74267794365845E-129	0	0.000133286041468482	0	0	0	0	0	0	6.74926292901916E-126	0	0	2.09323363074182E-71	0	0
EC:1.1.1.287	2.16728119651861E-60	1.48653537766587E-56	500.609940977757	51.3859747726259	1.67358514744302	32.291859859665	10.2267951698658	94.642492146547	0.636030248440251	1.16119359944697	0.432661399239009	1.48355671713061	0	0	229.44674475064	0	40.3609057602749	1.11064839672814	0	0.3577118042558	5.83074794150788E-07	2.54449495568187	0	0.235733603230695	0.577200365916232	0.218141091877917	0.208736321785227	1.33321652274661	2.20640983416146	11.6092869332237	2.08765327094875	3.02281013616178	6.98533396443017	128.264417556154	0.0235551626014101	2.94412328475159	4.5195375033003	6.32386123253389	5.08503620790869	0.135495680060113	2.43559325298721	23.8050326316769	17.6641016219279	0.625979775151136	0	40.7443943930416	2.65560301777971	0
EC:1.1.1.288	0	0	0.00569963166764954	0.133933308088194	8.75439772899222E-23	1.15115417056986E-22	5.50656239054025E-22	0.0142071701127441	0	6.611895347747E-23	3.00875202942348E-23	7.92288760769602E-23	0	0	0	0	0.00850753844509453	0	0	1.92607980823883E-23	0	1.37006950791027E-22	0	1.26929480074227E-23	3.10790406375384E-23	1.51696558565829E-23	0	7.1786320549722E-23	0	1.51696558565829E-24	0	1.64016763356107E-22	0	0	1.31229567757475E-11	0	3.47247265719487E-23	0	0	7.29569140191832E-24	0	0	0	3.37053167609051E-23	0	0	1.42989504131262E-22	0
EC:1.1.1.289	6.24034716723353E-61	0.00403934082909626	119.329292342639	12.4254387682957	0	0.419624336112668	33.7368179803629	42.2305014483005	0	0.00293404026054051	0	0.000325597929489377	0	0	104.390569178997	0.00167953959627613	51.7280621197584	0.0308437613558559	0	0	0	45.332019550763	0	0	0	0	0.0057068909925145	0	0.00214540661634068	0.0044955593368171	6.37671492703232E-12	0	0	0.000980172549118926	14.3234663719648	0	0.359901778929341	1.01471737867784E-09	0.315741243152407	6.50739665127885	0.008455130444854	0	5.02501266308093	0.00422396311909574	0	8.1312772325925	0	0
EC:1.1.1.29	843.370241542284	5595.12333063601	6749.65942172213	2349.28872463143	100.776335184825	3118.33556881492	97.7345778337559	3230.63585819974	576.036726706833	68.7154816871238	982.752176221712	1000.30990004646	15.5405799804146	734.25	2991.07954328435	2.98332373982603	7872.10195100629	735.818547880508	2761.01469162437	7106.93226228859	1351.13982700534	4292.67071851718	5441.48591970251	7763.27055056891	1500.51354960784	7787.573539961	6776.71504947717	177.434906489392	1261.92750202339	809.162168574933	4624.5978401989	10426.2449743187	2409.04577855387	737.291045026839	1734.75210745585	664.530724416082	1205.13264767521	2168.52793449691	1112.61092024826	8.18664160302615	2164.65579373602	1599.19872055551	1935.8558946658	2317.91815036817	4383.46213826454	6426.36981332725	86.8599627859118	865.297694479096
EC:1.1.1.290	650.126918701738	6827.51869791762	2006.17133344783	316.944436580552	0	2653.68125533712	1.68079620760265E-06	947.484437839027	171.77	1.06260562418088	627.82	656.93802539441	0	0	2093.44989488893	0.0112020958365826	8321.92486301196	29.3453123489577	2716.7461576326	1953.47999981885	156.23232032818	4076.82438253012	6886.40641808332	10679.6382953	490.04	10755.4417551575	5310.59519437028	225.406266783354	1141.11511589758	1.08691552289637	2227.5050343996	8367.63282901754	132.65092840981	8604.64929825909	1374.21630948597	2233.14908257363	30.6722937540865	1655.64010040161	184.181913877972	53.87	939.350000000001	125.67	287.654969381427	2991.34137355182	984.720251646458	1437.49520145438	135.820003582254	352.144967219283
EC:1.1.1.291	18.0779208499144	1.06693868222991E-59	80.4887930601066	3.58392573217145	0.159421902945207	0.000699600906624041	0.00334655091324277	578.212413109924	0	0.000814997933655013	0.000182853496204559	0.00784472877478799	0	0	0.227595457897349	6.287238154113	0.00128165577192114	0.882055190732679	0	0.00011705531843811	0	0.000832644222969271	0	7.7139953628703E-05	0.000188879348769276	18.346301909827	0.164095737875704	0.00043627323102107	7.92388042174944	0.0159552112049242	7.57484901838207	0.000996793299099713	692.812485593796	274.360904626875	0.00386481723197033	0.975153994867646	362.949694161172	1205.25319017091	0.405126859416448	973.546263023583	3.93227752675007	0	1.44242825803698	0.000204840244398424	0	15.374914422561	0.000869002513177116	0
EC:1.1.1.292	748.610396816028	9.69451713768789	11.5278856640065	1390.48513321042	8.37843037595707	374.904805763605	50.9224167408311	339.898869758948	875.630546031244	252.800222245462	198.626149392441	752.53572029614	0.435967493219866	0	0.153775594691631	1145.38971534319	1552.92737812473	783.073386155219	3563.33827651337	76.8370420066188	2454.94367118291	112.388861643496	631.973875901213	2680.91583789721	142.36284856696	0.213693902575023	0.24808470290048	48.8467643580283	0.00415121903987854	643.037893366405	474.643413379265	2.31049290640835	919.49298690505	122.426011768557	99.5322044313963	0.0305336025289937	1171.57410436942	0.0450852044115114	217.162669973739	1669.8960771023	681.120712864197	399.061768564974	752.641119474878	0.47480449311594	298.853544620874	0.206198284208876	336.504246565921	384.769928397028
EC:1.1.1.294	0.000167312074546886	8.00570740344092E-07	0.0326729798857468	0.004567398783821	0	0	0	0.000484493457383391	0	0.00252137521769608	0	0	0.0645747930559784	0	2.33751238978673E-05	0	0.00645421207519645	0	0	0	0	0	0	0	0.0184297402079471	0	0	0	0	0	0	0	0	0	0	0	0	0	0	0	0.00465389138715201	0	0	514.373773307164	0	0	0.00923843754669472	0
EC:1.1.1.298	6.10863880073312E-60	0.0028757635596604	271.012627812498	5.92321549522336E-10	0.000707881249233912	1.00197459354462	0	0.202270724316011	0	70.2964889925721	0	1.21771992441249E-09	0	0	73.2912302758476	3.95643351611445E-10	0	0	0	0	0.00014583393080267	3175.14268683328	0	0	0	0	4.98951904403821	0	0.029097041509075	0	8.13417657018617E-10	0	0	2.30895867743032E-10	1.64292119018259	0.158625161238981	0	1.29437969572889E-07	9.908700956622	0	0.00224552775100176	0	7.79198087214363E-54	0	0	0	0	0
EC:1.1.1.3	21291.5459390698	14711.4336705114	11804.04080174	14482.4278055443	10657.784081418	17717.2240320396	19135.1063054096	8078.68581911317	12955.1226051151	7800.62292344109	9973.97251028154	13992.9176038993	23028.1251434279	20883.7207626648	7551.32904536796	15812.1545359405	20654.1449874599	14298.5931117261	18609.8716204318	13140.3153394506	37035.5103790619	40483.5192674097	26109.2186848353	37281.3185658208	36021.1912481031	48039.9642518371	7211.62481555781	13105.0579446156	2536.91231390027	13362.712582237	17063.3252271741	31989.526186515	24285.4732746071	25940.2202482537	7849.45906515619	14855.4576325837	17024.9375909796	25336.1761522571	13285.9459774966	29662.6127143416	20656.341639734	7377.39716942028	46176.8215197133	13046.3853816379	10523.0025236718	8518.88593964931	5581.38334006442	25939.9859664235
EC:1.1.1.30	11324.9378275961	9059.78231364351	1118.80570282223	15901.2098223455	8923.48699356394	12922.9094718141	31417.6558105331	3334.28595370939	4527.62719432639	7909.94100465296	2675.05686955231	11724.7450877276	26633.3814791491	18340.9347658965	2604.11757649779	17444.7168673707	17213.9750800125	16665.6436015988	20329.4105220242	2212.13710146139	40067.1852813602	32334.0352056218	13886.5200780923	20183.8237501396	32111.0724645886	29109.7289466828	1977.81041027291	15761.8473045495	248.550760641634	7952.41110764594	5300.49540612784	12463.366058202	12879.1428277859	5993.83790493789	4322.39934237296	3228.28687449503	12597.9286535459	8770.46327645298	10282.3906457375	23767.3777668827	13416.4350524004	3167.97578294843	16414.4494946413	10313.1445444334	6178.08576190197	853.036343958143	3381.06361373257	19903.0792691098
EC:1.1.1.300	2.13030578576384E-13	0.0487418987825196	3.89421498511925	0.0163182300831028	0.268544694210252	0.353121199425288	1.68916029300853	0.0868716390461525	0	0.310417587281364	0.0922946858523129	2.26138133301763	0	0	2.53801526434947	0.00201224759451728	63.7428241326561	651.186557296522	0	0.0590832774151735	558.866792808179	0.420274364892234	0	0.0445169447844166	0.0953362146225999	0.0465335331087186	68.038778109893	0.497559217228458	121.208991482847	0.025340914338347	4.13557710148213E-05	1.84312805776042	0	0.0111481988896111	0.011102901796367	0	0.106519503731908	0.00658088373677426	0.430714008390972	0.0223798285611635	158.495665896885	0	3.41214640446795E-40	0.103392422890917	0	0.88233971082003	2.44862608931924	0
EC:1.1.1.301	2.09740545597451E-134	1.43860769734166E-130	1.31205987175193E-07	0	0.00471675190489692	0	0	2.62647080409613E-05	0	0	0	0	0	0	1.28286731669334E-09	0	0.135177548189361	8.01011796589707E-09	0	0	0	0	0	0	0	0	2.5559276643591E-09	0	5.57161621224975E-10	1.1674957601677E-09	1.24889288994071E-28	0	0.00138211782381138	2.2763756890043E-131	0.341325683133428	61.5619419201234	0.000578618847465979	9.49018291394025E-05	0	0	1.8511219019691E-08	0	2.67538214767611E-128	0	0	0.012434638819732	0	0
EC:1.1.1.302	23.8500445724817	0.490083278925552	927.745631911294	36.0918108556698	6.98665397271789	9.65357621095792E-05	0.000461780194664627	111.376572112752	0	0.0345502109992235	2.5231387557355E-05	0.0899871787793155	2.01695695316734E-05	0	288.863662682151	7.13713925690763E-06	42.1578160801729	4.88526360758399	0	1.61521008154939E-05	2.63074576706921	0.000114893997233872	0	1.06443032622402E-05	40.252273459568	2.3886989518895	2.43601649896061	2.52105960110215	7.07018794739873	1.24220236754057	0.914951749380937	0.000137544419801651	0.514660287816872	17.0263681116632	0.0471986719993386	0.230772404686088	1.77382130776304	0.808275797251902	0	1.17237652581468	39.0791442540867	0	12.8326815600762	2.82652708372503E-05	0.0884879883840655	718.672243278941	0.000122796538532049	0
EC:1.1.1.303	10660.5901684535	2789.81387391625	2173.33579589589	7557.88897930987	2518.87822571833	3125.11553297595	2514.03490126046	3332.3293440235	4125.99254955384	1468.78693016262	2822.42261340713	3906.04503825456	908.368573048351	9.2	1197.78141784694	7543.73141241769	8512.18845570953	11471.2267610158	4918.59224018945	413.833463947692	5161.80407308467	28918.7504574973	6496.90713400412	3387.05542348975	11373.5493710957	825.288150373889	942.33546349428	3548.25689075934	128.064361965876	2345.52619438557	2390.0304364186	948.664415956509	5346.91041734361	2226.5453480964	1260.8076536759	960.670394618144	3455.75754940924	7056.9081540405	2053.37177695547	6120.33127951337	4898.64785839027	1559.54685405437	28170.3082553084	4734.00694179417	856.596783239497	476.413002414687	2620.74327167733	3926.00304990405
EC:1.1.1.304	3932.02017161496	1358.55283559228	1501.61671311303	2550.96774432418	3862.56385845851	9000.26015597287	1720.18198179679	1056.83789875257	607.673511379565	1556.2625458045	895.356132952295	4610.74295092173	12501.6742415211	1489.41963929556	1852.88860841004	2262.02747995696	3936.36988488278	11384.845609845	2858.95007433449	1720.30020342914	22595.6035220189	13844.2426475943	11849.4681021306	10787.9885616817	34636.0113686822	14169.5009042449	950.537861894095	5592.32631821501	176.45382592565	974.814075150895	1716.75207033773	9871.80945044227	1462.33488565335	1910.91584129396	420.033779276827	904.990590679766	1366.47531546452	970.406207576668	2779.0769977154	1304.98542192686	4670.36480139828	3051.10221462189	34962.6936785003	5515.70219684836	2488.23744460854	431.567391217619	4562.26265371964	6742.53848899368
EC:1.1.1.305	636.059692641211	1213.88350542642	781.374262726462	246.430277078245	2.9063168975874E-10	2616.55761916912	1.82792918381327	284.723198610588	45.0410354914389	1.05680409892762	0.274591215117253	859.759869112564	3.44998869415293E-06	0	1450.41828289083	4.04765312634866E-06	1051.37410522588	29.3764249083191	36.6609887810153	232.793564692113	359.368561201913	188.996415103962	5222.2469640285	10835.2071251017	426.47681744595	10690.375691832	128.256982738132	69.900709204552	264.081437342574	1.4850447864487	621.316168443308	8375.99489557483	1.78711346557181E-06	8207.87160189884	39.0314376789666	1988.86806548018	0.0741249281745731	0.30844080576427	58.1459848109674	21.5246002585138	26.9843844153743	0	60.6506166653649	685.760309122088	539.346306344706	16.8478422415684	98.2492069352666	6.04253626343468E-05
EC:1.1.1.306	37.086648750421	0.0104208223460556	12.429924259821	75.280184483971	623.408961417759	1677.36167215857	3146.16371140487	690.016760526529	189.12	383.211711801201	105.397181402519	1342.41407218959	447.613423973511	0	212.156014105034	141.152806894121	707.027552771027	1.63850379319903E-06	0	165.364834651826	26.9049305368579	1572.90832195166	184.56200169521	174.056313257725	235.936369150783	162.113978550151	84.3498013808102	405.640221149882	149.391868493337	316.522928256391	251.217475799314	1130.98234902977	180.724686216115	104.848616897597	363.87579966252	85.078170322338	1540.17875832836	283.323791953344	26.2303293229596	115.96305783038	282.57042998265	0	2064.52144791818	595.29168226095	58.9225499830064	13.2714265958919	960.299269346704	520.372487397543
EC:1.1.1.307	0.000125331196272536	0.00395092443083908	0.660961348659829	0	0	1.02436656674316	0	5.56250735643669E-25	0	0.0533857054697685	0	128.60330748846	0	0	0.115359384783764	0	0	0	0	0	0	0	0	0	33.0531246273046	0	0	1.75513847786813	0	0	0	0	0	0.136025625115127	0	0	0	0	0.480023599701931	0	7.15697563954185E-05	0	9.21294252100642E-54	0	0	0	0	0
EC:1.1.1.308	486.069327695818	88.6791680934574	108.463609809033	627.078841791675	821.928560509138	1429.3294606445	1112.25483603754	787.623911480334	359.992906062654	405.530585746194	10.0478810758694	702.348591759501	183.057860329295	25.2	45.4485698402428	1123.31713170675	1237.50763367715	6.1524994645691	3011.24117172439	429.151729084671	2178.05649873541	35821.7261516309	725.523741042418	118.750240040979	112.034828016505	267.202995923994	431.265081092172	50.7493469512955	123.524489210846	62.5879318253517	73.2019856333191	92.8990105703093	25.2917918685122	168.849724664352	99.5863420544803	49.4346262721213	196.699172991855	14.376859615837	3111.45633605136	49.2204225632525	502.809667525903	6.67673296230464	1894.63502379222	1385.59328344464	1032.50533490591	120.133368012351	330.000331658857	3804.10299791989
EC:1.1.1.309	1.15947778495384E-134	7.95284317383562E-131	2.47272179370014E-05	1.11422790271399E-08	2.24881493945412E-07	2.17763445968747E-07	1.41451646957656E-06	2.04442758520964E-05	0	0.00130839561139379	1.12043715030415E-18	9.63160574868968E-05	0	0	1.35576727175572E-08	0	2.4611506815843E-08	0	0	4.9476813613391E-08	2.63944879037517E-08	3.51941146936428E-07	0	3.26054309941577E-08	7.98353159785485E-08	5.64906838876357E-19	1.89919324904559E-08	1.84403490791869E-07	3.14409611639986E-08	5.64906838876357E-20	1.00244927822633E-07	4.31936113455574E-07	0	1.25841526448359E-131	5.24943371855579E-06	0	0.00127471028014045	0	0	1.87410491574383E-08	7.4302701338687E-06	0	1.47899213175798E-128	2.75498047879585E-07	4.83964398599958E-05	0	3.67309029164405E-07	0
EC:1.1.1.31	17147.8680158177	10050.7931675504	5009.45516684959	34976.3051595734	15539.7478746699	23269.3555804187	62515.9820411291	5027.58911219096	5616.60613423694	14605.7567797532	2676.94305804433	19413.4690015448	47996.6561048133	35926.2216953311	3872.34332858531	29942.4590454663	29850.8176192719	9624.20354393343	40649.4071310723	8164.74839113769	53674.0243484425	72554.2533775149	19142.0144143352	39518.7413874516	23554.6717688809	57545.9147527235	3546.68117891671	27243.6553690105	410.048953048819	17626.4146895413	15164.9753930341	24324.6601579586	30360.5938346375	12571.4110249013	9008.24532319243	10802.4602895177	25361.8851282024	24127.7318894078	22951.0606197689	49066.3301969219	19670.0369046331	5206.19568884834	21595.834156018	22608.7976111912	10919.8320261296	5221.73155721638	7690.88410082594	34219.7289435481
EC:1.1.1.310	3810.23244257493	3.16739861410533	269.209603387907	4738.58891411854	2699.77700174546	2341.39772607488	13872.4711816235	15.0556096432327	263.307762198272	2286.3519949944	9.69508040313118	2431.80851035697	5654.50273671058	8017.56	177.411577722929	4997.90237748341	1517.18011592539	445.92497326623	64.5254458223688	184.387093963577	4602.48359540137	167.172909772048	368.744011695588	65.4061252272216	368.266024991504	4721.25810748706	462.716095328848	6272.29335281635	1.48183483799047	86.9353975998689	569.057932509991	1062.14460500874	2510.06407787721	403.748001624378	1048.40845388511	461.790329334995	1840.88706669781	2.60521898649584	3192.38079829321	4045.43014012154	1817.43700888082	0	999.802134220343	2951.77930010966	1538.42132548435	382.362756100776	188.207863821959	5240.58822922882
EC:1.1.1.311	0.0276948709124485	4.59266400774343	2.11949269383784	0.0435046142865713	0.472600213166857	1.37725671421937	2.97224123359778	0.261312212561209	0	17.5892542899988	0.162361790027036	0.657998881463599	0.0350437033175384	0	0.00671679927122547	0.0441640643936504	5.2053302049644	0.00213543729279367	0.00160345116020297	0.10687631026065	0.0317525227177063	2291.85325319525	15.3835108485422	0.0685118968385525	0.167753308747111	0.0818602681405039	3.60433760884874	0.388424212856907	0.0126136319805751	0.0546318608562734	0.0491881188822891	6.26907137219019	0.0181474706075308	0.0256402706915712	0.0481817576773707	0	0.202404780706298	17.5868762676719	0.00533484685076876	0.0719359781135259	16.7394017379637	1.35200975102885E-67	22.6371590982529	0.714756575161496	0.0085417491711747	0.000543277166516615	0.77180511180759	0.613597017470539
EC:1.1.1.312	767.566871424089	0.770900995103365	23.8874026551684	621.657011850337	1697.55770120677	1298.13927311188	57.2348721444725	346.305010829425	902.9	1360.04681021675	0.00252723525125389	811.939159826638	4.59101929226877	0	0.211187120144083	1216.67776877655	437.548204464868	785.232831148794	1576.69191531874	1.30562428486189	2646.45709321612	18827.8945270623	47.9759382448991	2684.16225632543	2.12419852173055	146.935068418529	54.1656362956378	5.28754093481116	0.349172455148915	724.28780063943	477.920937124918	533.853395125195	938.358069174554	210.313880857533	113.499136397128	0.637459423112337	1197.70029490246	18.8660383559644	762.576667118174	1720.98342066997	2183.19121087628	399.06	841.421374170694	46.6651988763761	308.047671735173	0.761478659547427	652.121249870562	427.98372482066
EC:1.1.1.313	3.66638318286012	0.305587171685471	241.255482329266	4.39842956105355	15.1522640218733	0.000493334393207355	1.68079620760265E-06	531.781669378713	45.0410354914389	0.292298262284333	0.274591215117253	2.03360294626767	0.0080934971330178	0	92.4017748017588	0.00949452688543744	6836.37910992775	0.000493334393207355	2697.58553944303	1037.00000022833	132.357209571132	4072.82438253012	1142.70606425703	1.25010354069238E-10	47.57	0	0.488718777422654	12.6607479704826	17.2677495015241	1.26429993676518E-06	101.799486724499	0.00164158268116759	0.00444026147923535	52.1927132387825	1008.05474252546	179.61573057304	12.9653766612946	1512.96010156699	0.00123247048408294	30.4129060222032	759.046555710824	0	150.828941242461	2302.69137355182	95.5144494939786	0.000122900856452103	3.58225378241423E-06	352.286722031428
EC:1.1.1.315	0	0.00236235089991065	0.00192559702044258	3.14310791159117E-17	6.34364658315059E-16	8.34153924333491E-16	3.99018719220076E-15	2.05111343856445E-16	0	4.79113796623368E-16	2.1802138904188E-16	5.7411144041125E-16	0	0	0.0689760969179542	0	1.72227662012007E-16	0	0	1.39568362926277E-16	0	9.92785228817143E-16	0	9.1976145875502E-17	2.25206183282027E-16	1.09922965029897E-16	0	5.20180897840724E-16	0	1.09922965029897E-17	0	1.18850480941441E-15	0	0	9.50920925555056E-05	0	2.51623698040892E-16	0	0	5.28663298906663E-17	0	0	0	2.4423681002775E-16	0	0	1.03613624533495E-15	0
EC:1.1.1.316	17.9779264341584	3.98182068269564E-56	8.05163693574221	696.518385261412	37.8014387323033	625.280486714328	288.241714885244	11.1572333144028	0	22.8215380137729	10.3746142168714	27.319950117393	0.10985454999321	27.6	0.00969521947942476	520.376732415842	13.7847238366566	0.0271591209936453	1.21933534763598	6.64140306877085	0	218.720363135606	0	4.37671292163784	164.537126978561	211.230717778524	0.00866613313098173	55.5014592738436	0.00188911323756854	4.75518198723514	0	56.5553634290547	0	0.949698832034464	49.6896555900704	0	12.5170345006723	1.01094848640017	1735	2.5156604133559	64.7764955123867	0	38.4	26.3575534344022	22.8	0.00591505872876241	76.2111898729681	25.2
EC:1.1.1.320	506.252559274851	113.795117534119	205.419214054659	4.07042936092616	357.712056514719	36.9413711748369	743.957614654216	763.743603120348	507.818129428785	473.905595333046	0.274591215117253	958.711895372721	165.040585624054	0	62.7490921373865	1407.65749830114	0.4012174622647	2.16667555910095	0.266182991834484	1.36601039483617E-71	0.895377576974762	3.92953315515561E-12	0	0	0	108.974372944757	12.8414905742718	15.5654040805666	2.08927180389432	261.210510803199	395.783121310227	0	477.739580526146	156.381962746668	0.67310663217606	146.231070941904	290.855683315628	534.302672480228	235.982176117004	76.2935095723008	316.227381993929	0	12.7340369790856	300.189068243991	0.372287733244428	17.3105276023594	0	25.9598344668607
EC:1.1.1.325	4.93482762660519E-60	3.38479190490614E-56	7.09921178030745	0	0	0	0	0.570478980271889	0	0	0	0	0	0	0.874577935886027	0	0	0	0	1.56123946816939E-86	0	0	0	0	0	0	0	0	3.48643670316292E-05	0	0	0	0	0.0220871230712225	0.230337428979774	0	0	0	0	0	0	0	6.29470553558001E-54	0	0.0451231823289565	9.85659295198457E-87	0	0
EC:1.1.1.327	9.7428147693313E-129	0.00199286288817037	0.0141986985746763	0.0650787371224409	0.586300887814604	0.000156958142586836	0.000750811513309174	0.00697436231021333	0	2.21595205380321	0.0000410238821277	0.000161684404193541	0	0	1.36116597061958E-129	1.7433437150339E-05	0.00416531980976328	0	0	2.62618089656505E-05	0.00061711024993747	0.000186806920110451	0	1.73066440111155E-05	4.23758052271485E-05	0.00018490311743989	0	9.7879570127864E-05	0	0.152805308798147	3.58420419371449E-05	0.000223634393964234	0	1.01740837604781E-05	0.000136290977164739	0	4.73466432551837E-05	0.00570349204207556	0.0989004938502589	9.94756567458706E-06	1.58323507306469E-06	0	1.24276174774579E-122	4.59566932852592E-05	0	0	0.000194964041755983	0
EC:1.1.1.328	37.1199781315403	40.8420177171885	13.1101823474655	278.272092005385	1167.0888736695	1350.96933225451	2303.7260268853	308.420764389594	0	763.270989664007	88.4379220562587	613.201632170849	109.506317657843	0	68.7555727428975	0.0219442743300051	319.418954216931	0.136843795989461	4.51119812061407	97.1045192042416	18.9595468561418	569.798644212559	149.856634918926	128.692101902046	129.254721139711	44.6772616712721	78.2347958980411	301.688676207184	143.456132398875	284.328961932069	242.322034523794	806.134947242129	0.00845644623268101	0.322716565973333	91.5847438357352	131.067572005629	1564.8242679085	0.0306881400773434	69.1435016841754	30.3572448460167	227.048954761112	0	204.334319436332	258.44560706581	71.4901645087222	36.0363095572002	596.689588840319	0.28592690953968
EC:1.1.1.329	1.20368097613213E-61	8.25603229206275E-58	0.0884459597900583	8.95768201132794	180.658152965553	254.210635343154	1135.69650728498	58.4612832826426	0	136.557656917339	61.5793400825531	163.471547757174	0	0	1.86983896350892E-23	0	48.6458129912394	0	0	39.7242772501185	3.64025913093381E-23	282.568877734752	0	26.1784679747641	64.0987160382602	31.0473374938381	2.61931793920629E-23	148.065065176478	4.33625559927278E-23	3.10473374938381	1.38255197512004E-22	338.187358175919	0	1.3063902849967E-58	0.0036541514179089	0	76.7915603458567	0	0	15.0469397343463	2.20874589005996E-23	0	1.53537628400277E-55	69.5152579911806	0.250975016109821	0	294.907546492638	0
EC:1.1.1.330	8.08068136110323E-132	0.000254451391993183	2.44841063051831	9.04574827941144E-05	3.33299933549707E-22	1.60466622735086	2.09647417865907E-21	0.873736807322119	0	0.284146424461452	1.14550067579559E-22	0.000232555330353182	0	0	0.16100461634646	6.04214074261845E-05	9.0489701075866E-23	0	0	7.33302611979151E-23	0	5.2161678059553E-22	0.000110602483495492	4.83249545929745E-23	1.18325012181879E-22	5.77543475346882E-23	44.5652204515346	0.0017538582788262	0.225496802726575	5.77543475346882E-24	0.000124222584461982	6.2444931130541E-22	0.321525388172097	3.52616902093814E-05	0.00261687645050946	2.88387767234883	5.64720679400117E-07	0.0197688530732745	0	0.0123245896047178	0	0	1.03074541896383E-125	0.0199494494748443	0	0.00012476236267093	5.4439372873617E-22	0
EC:1.1.1.333	15.2907613835996	2.96944483232627E-56	2.9191419285062	17.1385411728301	278.67587065472	842.53012844182	1325.42249001215	479.600030096299	189.12	174.167102881771	63.6754892494926	879.612312469498	336.07	0	140.039121243393	146.17	563.127364201299	0	0	102.884794011352	12.1659818285487	1128.46019880064	186.51	102.378274770657	94.839267304705	32.1041830289827	75.0739302300716	173.503617082463	135.062047111812	270.694316847886	275.285782614217	484.280793840408	35.67	62.62	362.464986386712	130.660564821123	979.968812081143	0	68.88	17.3804478773658	183.671771845308	0	1953.76	399.852841267662	42.4672831765225	35.5	422.992371867637	700.49
EC:1.1.1.335	1146.6298485735	2019.25109143657	2092.10978326307	311.29117851431	726.396379478969	266.644675454198	5.48152831457232	226.558413560044	0.26430123756767	519.839219172413	6.32304422458192E-05	760.666125702971	7.25105239102812	20.2234643514613	233.967761572774	279.20310005776	817.236973762058	7.38138784775235	4.17254832015487	309.892220427441	1972.66320368015	32.2083495442344	890.88628389406	482.695794289697	6.53157900059645E-05	88.5293921035589	4423.38176659471	167.446287806805	63.4893168409376	56.2107608047992	40.4393877516016	52.9291749920066	30.3625888287839	12.1071050759156	188.136997419765	900.155807675584	22.4323473711265	1.64254009588492	581.69967045209	55.1487379137678	723.239571734952	15.0956641552542	32.5176337390828	14.9207143283225	14.211631865372	64.7856256528438	160.988877645505	63.9374784820483
EC:1.1.1.336	1013.84073667146	5761.87677252596	2204.28734214405	593.801755870415	2092.95046091031	3565.12223571981	1721.20726739656	1790.92564887604	1610.9094002634	2343.54226344349	272.662698247777	2932.30574221006	320.352820467077	0	953.842377722604	2635.93886690241	2141.74086111332	1507.494473434	98.8394895151314	497.388479552455	3217.55437121554	19987.4975954348	6804.38326913827	10736.1959629505	534.62406397877	11592.1885070936	5804.44813378782	93.1447398570453	1726.38283457485	1003.06500054307	1302.03875498365	9152.00935102174	2869.07654001361	9336.27978081359	627.253677010685	2558.53980653926	1523.39122525724	4024.23357548369	2244.65249828933	2996.35156464499	1120.93801675439	79.1106399674512	2657.77972041841	3145.90936549273	2143.78034793494	726.499371054772	250.417547589965	704.238602881766
EC:1.1.1.337	0.594719545338518	0.0297424163058647	226.623048686155	25.3224245308944	0.160070344146791	51.2283076439162	0.602858076545276	95.6008828802526	0	1.30523887444624	0.0329314464353654	0.125327407087331	0	0	162.323459298661	0.000261277457613272	31.0146174565645	0.557240988866469	0	0.0210867086598765	0.00222983836825857	1.84693252022505	0	3.68791692125395	0.0340253125830481	0.0166035188144006	0.105803354225719	0.130136346580436	0.041416310427817	0.0094209297903806	0.0090059830457376	0.18166731580999	0	0.000152480472758169	0.0151166040679919	0.00274583015416441	120.937584455419	0.197835079098988	0	0.00821872929185141	0.00141102740049749	0	8.63592351099458	0.052860444459094	0.250975016109821	85.1000430159807	0.156544812013432	0
EC:1.1.1.338	3808.88124009719	5.94167751908293	19.7699935812604	7418.27870336044	2314.8868543848	1871.42881807617	13724.7237265508	2.08322565377488	0	1969.96410322547	0.154517408310601	2276.54770068023	5662.21589902728	8017.56	21.3513899962843	5681.24483227343	1957.36638517091	434.701620295243	17.1925078583704	356.111161512416	4512.52156220984	186.808885892609	368.94977322617	34.8628729568256	2.35570639808269	4510.46288701294	460.545999441174	6230.61901219836	0.662207139503928	176.961385117799	417.385115294596	1133.19970696054	2510.00684823169	403.793886659102	1064.43750184458	400.888736341335	1808.86335487382	3.37376243867801	1426.08927633961	4043.07670437196	924.947459668949	0	3959.37079924273	3490.62215658464	1538.42494266428	292.704745082959	71.3854243811783	5240.91220724242
EC:1.1.1.339	1.92865709792521	0.15852102414259	443.624071958033	126.289780478529	558.559194442745	37.4484628042876	12.7348022657811	351.160760169252	0	735.385394893564	2.21943619939011E-15	2.84055590374094	0.186110130682892	9.2	31.2344199324908	4.61498626982998	554.993130974039	11.1267310102887	0.995546858259294	1.4207993963814E-15	195.402129351236	38.1915927093281	0.320795992700942	0.045346370931647	84.5	46.1509789638311	51.2339497324435	8.53927037014174	5.60335077368043	11.2272797503675	94.7139983647102	274.566041105804	1.87502726012291	23.405019855651	9.79855707015576	0.00268875399845422	231.777853361801	0.0515713075672185	65.6492801389596	3.36197786242382	194.36539867438	0	54.4223198192297	4.22779228898557	92.0151055383322	309.798447162169	27.0004704153535	9.98231246015389
EC:1.1.1.34	103.895430514435	405.158225565442	285.52217895215	141.062153112007	66.0036174807019	1964.40959877472	99.2419517240046	29.2701507059849	0	8.31899475670712	0.00789435589630039	413.991342825293	7224.1521109044	0	1.51988905467309	0.000139921615250896	806.332692270459	21.9101068929722	15.006710095187	61.1154861361459	119.491225417351	22.1632033825585	3771.76830181155	7715.63966883564	28.0384473945296	7731.68942878664	119.711937257966	13.5644312857293	2.75428512017736	200.57538067953	678.59865489979	6068.25101171538	53.777726509103	4.1591682755025	0.443008149732933	2.23300092240978	36.1563198195	18.8299063643943	309.759314652081	19.0867902880916	38.7853657634398	77.7737472330721	141.379677307665	254.550162371752	70.2989843618243	1.0101372284193	126.249455879664	932.054389291341
EC:1.1.1.340	1.54639527588656E-131	1.0606705254276E-127	0.334841750240951	0.293239315578388	5.91836689874443	5.74062448684741	37.2268402543736	56.5815304531938	0	12.7879067202642	0.00950779130273164	102.334060721078	0	0	12.587332903882	0	5.34415659889139	0	0	1.30211664289246	5.72325925841744	9.26228653941757	0	0.858100416043841	2.10108303332838	0.00479367925997834	4.11812321790833	4.85307837816321	6.81751329033441	0.000479367925997834	21.7366487034105	16.1128487511101	0	1.67834817135236E-128	0.00700116863711838	0	2.77415748301429	0	0	0.493221576551998	3.47261765436795	0	1.97253149245545E-125	43.2423932549772	0	0	9.6667340725878	0
EC:1.1.1.341	7.22938594716881E-09	3.45918547346825E-11	7.2575824234212E-09	0	0	0	0	0	0	0	0	0	0	0	1.01001552146279E-09	0	0	0	0	1.86686258065903E-49	0	0	0	0	0	0	0	0	1.39760652543596E-183	0	0	0	0	7.84626471228388E-06	0	0	0	0	0	0	0	0	1.3130221965766E-16	0	0	1.17860872274919E-49	0	0
EC:1.1.1.342	1.44210229481494E-31	2.27272884466476E-05	37.5794473197924	1.06436040931244	0	0	0	12.554020333643	0	9.75380215054116E-05	0	2.9085123446829E-05	0	0	89.9135814737824	9.44990345632067E-06	0	0.125523839791753	0	2.00314026606492E-13	0	0	0	0	0	0	146.714172403131	0.00121606756308546	10.9324680795621	0.0297329376378687	6.505366553033	0	1.05833345555578	5.51492562619349E-06	0.038354975033389	0.978122924763005	0	4.39046934421402E-05	0.300712972590387	0	0	0	1.83949875961301E-25	0.586360280241187	0	0.014452147493748	0	0
EC:1.1.1.343	9948.22175800511	6921.10203616644	3351.9871670735	8645.24538100388	5163.74749737266	13390.8058682958	5237.42392605511	4094.86482471651	12587.0049178759	2176.46218505564	10364.20053152	7027.61926965986	15703.6756385436	10698.8666497567	5022.98455594365	9497.93925486168	8494.61807249665	12213.4029149153	3799.4427357632	2611.77100324921	9722.83810235479	21511.9353465354	17505.3651544124	21822.8969064019	14191.8534679897	22679.5590949857	5134.35004430769	5512.87075255074	1439.84369129303	3807.44508508873	7245.61655576986	19104.8179669863	7153.78415264077	11577.1520290118	4482.87600472859	11741.7268629293	8607.04685139274	8371.84825976293	7383.69542336555	7344.47902810149	10887.6645024164	3654.04818124911	33397.1448624871	7507.90785134448	4928.61353949804	2881.18038693033	5204.91706095052	14290.9292017421
EC:1.1.1.344	7.4664473244651E-61	5.12122659077419E-57	0.0548295189178846	0.0611616970764292	1.22756968353653	1.56603861476018	7.68771133007789	0.86478998038056	0	0.978348431762491	0.37930938154558	1.89967239067028	2.05344015976352	0	0.0240558988745898	0	0.343345906764396	0	0	0.268899987220142	0.0468327525738985	1.91275393465989	0	0.17720623737304	0.433894462446495	0.191241841299972	0.0336981144877327	2.05545407499736	0.0557869036993061	0.0191241841299972	57.0303790089809	2.32648492742882	0	8.10355438154739E-58	0.0103460093781498	60.8232951228323	1.88038271334498	0	32.064201500541	0.10185514205311	0.0284160127197478	0	9.52395724037862E-55	0.805761514651338	0.0387863450174561	16.5255393912486	1.99627635724341	0
EC:1.1.1.346	9597.66346808602	4254.16614534907	2993.81981980181	10940.6850274742	5335.533332384	12624.4198791274	29523.3935771373	2176.12764552723	9149.88508119	4493.01895965957	6701.55514689231	10977.9426049183	25258.8623321018	28086.7157940965	3466.91706319078	14844.4122693502	7720.13089624553	3693.96777448244	6569.56313565976	3967.49200543556	17356.9257215368	19159.5695361425	14732.2562582735	27116.7285007377	2254.95436083107	38532.8864577994	2563.40941654741	14588.6867310049	1492.56930253143	6125.80707079932	6510.78490310962	20149.3971052014	10062.0088990423	26223.1246570563	6890.94326386023	9571.34684017171	8923.87727778845	4255.10082199652	8225.20294345291	17114.5892261984	3071.74403221135	3949.58308241232	6628.41641902264	8132.18095760204	6927.4546383042	1507.11388219861	2308.45639907794	23121.2318493551
EC:1.1.1.347	1.72721592090483E-21	42.1675854396699	2.53419411838821	0.000492544882638515	1.84323037512009E-22	4.39829940240042E-22	1.15940163731927E-21	0.000676397312803108	0	1.3170002795772	6.33489967387623E-23	0.001012594793723	3.23939596972974E-21	0	3.62972259032919E-35	0.000328997160990205	3.45879846367412E-22	1.97455490354864E-22	1.48264824336634E-22	4.0553432884297E-23	1.95690362928109E-21	2.88466872443178E-22	147.616489160445	2.67248850707573E-23	6.54366336852471E-23	3.19395706255977E-23	0	1.79321512228602	6.42812136334479E-157	3.19395706255977E-24	0.000676397312803108	6.02334424762722	1.67802525487537E-21	0.343253951954686	0.00248493083940244	0	1.30703619997447E-21	0.0916658117786744	0.460017433701728	3.02569120608E-21	159.389583387965	0	200.142601867842	7.0966233863236E-23	7.89821961419455E-22	4.91906660182292E-23	3.01063083374946E-22	5.67369036654832E-20
EC:1.1.1.35	29527.7611859291	19115.711264805	4234.57782083523	31525.7087934177	16387.3107771758	23442.2732180946	61477.8201152445	6982.89929824041	6215.29709430787	15226.465540072	4586.45384624769	19104.0159375781	51884.469796358	36578.1744500487	5374.40893298288	31593.3997953132	29751.5697355947	9126.55668842008	26720.5369862089	7001.36561468433	54850.5859025489	73910.7007660244	17853.0895029754	32501.4580187069	23548.5777250904	56898.8312205506	3681.54883031078	28432.5324962266	1109.85582406081	17890.6133646489	15343.1324832015	25264.7717253814	30106.1281228693	29689.4575382562	8015.02382103594	11470.022937793	22010.0217113483	24893.6499274663	19623.3714607981	45572.1586229725	27534.6503971414	4758.62397634643	29653.3246863234	21240.7242283016	11835.4674863176	1604.90988834886	5983.16667584612	36845.8218749891
EC:1.1.1.350	2437.24377835613	4748.66112127916	616.457555841044	161.282988791663	603.382886730818	1170.9390566012	3144.07268550376	4565.54453384447	6035.42195007296	1506.10659178214	5261.82	1920.00468220631	433.493147638694	0	372.06171483808	10812.2594746989	96.7366444211724	1.54613006659002	0.00286846263373207	76.5664297449684	81.0657831802053	2372.91141214887	368.007366561777	0.024326664333449	175.475340140221	59.5700120808561	19.5911854158018	0.0279959993570926	167.821542113505	23.440058954351	135.218026478602	32.7565100132957	39.0321134503365	6633.87303339584	6.95428231491146	4553.36489885024	1383.79866118648	54.0921084547549	251.781745844647	1496.77907031241	347.796092167886	0	2528.914939389	1172.81521006008	0.0152805953385727	597.408410019639	32.9060599163782	1.09768239935712
EC:1.1.1.359	1.02051307460972E-131	6.99968601773866E-128	271.011996161072	0	0	0	0	0	0	0	0	0	0	0	1.42575600852407E-132	0	0	0	0	0	0	0	0	0	0	0	0	0	0	0	0	0	0	1.10759278647593E-128	0	0	0	0	0	0	0	0	1.30173326931315E-125	0	0	0	0	0
EC:1.1.1.36	9120.17655882946	7256.67883472247	483.32721431763	19156.3661718508	9748.39167882058	8478.54530080515	42406.8987814791	761.285642523377	902.9	9441.74924121759	2.40280622072376	10719.2331230783	31961.1759092187	28505.72	1334.59567618796	18534.1172397964	8914.05670072205	4172.44065261238	14409.6346026175	1834.6330386358	40147.6119954423	26759.6373557567	2383.99076824664	3728.30820105315	21275.1102598938	23011.8641122555	2528.0421118854	20116.1079457584	119.973455246704	6423.33294613148	5019.59646723126	6062.02874814204	12530.3345539401	5040.98293747333	4387.83944889571	3195.74578000056	10146.2872618432	4910.59360128229	10211.8484199766	23263.5976656007	10627.0060479417	3662.34223810286	16844.2232183907	8764.48764410173	5961.88227617066	921.825594097587	2250.43385989306	25330.5042266297
EC:1.1.1.360	5.47677419427897E-133	3.75651235675418E-129	0.000643796410116579	0	0	0	0	0	0	0	0	0	0	0	7.6515861570995E-134	0	0	0	0	0	0	0	0	0	0	0	0	0	0	0	0	0	0	5.94410374708891E-130	0	0	0	0	0	0	0	0	6.98599494174545E-127	0	0	0	0	0
EC:1.1.1.361	2.62502551208556E-18	0.00984023407035147	0.0366052273582444	0.344056225791972	3.05184357206945	16.6895921107994	0.00243127538622347	3.35706774850167	0	0.0584176032362535	1.39320420418129E-22	0.601437460645329	0	0	0.0793439538365587	0	0.0549887888852776	0.0306591826369065	0	8.50409038807542E-05	0.0354738847538416	0.000604917557589091	0	5.60423180205417E-05	0.000280168419861904	7.02431709515929E-23	0.0480224111611255	0.000316953303788798	0.0481450544808284	0.00446865650308749	0.134874505819706	0.0341623177898636	0.000143422188761872	0.0300190458183824	0.00055703115725597	0.00126191891493377	0.0374870378838118	0.00657585837356908	0.645984285606196	3.22121746253854E-05	0.0218976300768247	0	3.34839712189318E-12	0.254220819170275	0	0.00421048019446639	0.000631331922216775	0
EC:1.1.1.362	6.37575475366511E-127	4.37312196307016E-123	0.0555415525782985	0.903993037068277	10.3116107248495	46.7601377706775	37.6109278276991	2.34771852101234	0	4.47186496678113	1.8580288371575	6.03231607073768	4.12288414668651	0	0.0188184230793197	0	1.54052885171828	0	0	1.31555121907829	0.036636276054339	9.35785009345712	0	35.0272723853391	2.12276093771436	0.936788999414051	0.0263613252912102	5.16888732547659	0.0436409199079129	0.0936788999414051	15.3759987760942	11.2008199223312	0	6.9197937284632E-124	2.23894034120019E-06	16.3010530766036	2.37190504181561	0	8.59342213314295	0.498310385517658	0.0222292483186541	0	8.13270528944601E-121	2.56436203799775	0	4.42895594841137	9.76647051023743	0
EC:1.1.1.363	11965.8456585512	7886.84405471987	3183.2539613288	9896.22310932658	7928.41028417333	13879.4169174277	5810.30281921378	5210.05624540022	14719.2141668645	5079.27259421972	11426.3631193937	9996.39971983611	17231.2688563405	11388.7116605574	6427.03770245855	10863.0254596517	24097.8206594036	15700.9224340845	19549.5389630526	5717.10816392156	35453.3349712657	40382.4708237816	24124.9681499475	25295.7052662235	35343.0813209283	29889.5944074416	5167.80740749806	5424.69796665305	1712.95436527765	9566.30007840011	6793.74815329586	19057.7338339035	9815.22404074817	15090.6984745722	6784.82486998698	10392.1358572527	12741.5010690218	15307.4211145369	7854.71798746258	15796.3027637546	15723.2894033762	5045.97294456631	59235.7511665368	16666.1123434149	7099.41265353775	2336.04158991388	8085.79369484121	15281.2246708226
EC:1.1.1.364	9.96376064541748E-133	6.83413057696446E-129	0.064170632930891	0.259589446567127	5.23922102599356	6.46964064338081	32.9549768591391	1.69467165222411	0	5.28979312285483	1.38452412757339	4.74195295259181	0	0	1.10195168967658E-05	0	1.09373541663318	0	0	1.15269583830391	2.14531292719741E-05	8.19941838962173	0	0.759631469131202	1.85997904386558	0.698055351023674	1.54364193133083E-05	4.29617675191133	2.5554843372828E-05	0.0698055351023675	8.14778980854167E-05	9.73897569851572	0	1.08139618115697E-129	0.000451100502091603	0	2.10564882396185	0	0	0.436623294661426	1.30167961686405E-05	0	1.27094488471626E-126	2.01730663857192	0	0	8.55745466144297	0
EC:1.1.1.367	233.404744936887	1040.3254045687	1932.01915084686	1512.38184212825	2031.4746940816	392.546171712616	55.4335744653862	470.359977788818	379.935220622907	1424.90686537186	96.6287177191095	620.401113124463	3007.47603266624	17	1878.66434046018	181.366424041859	244.854004674856	19.9116758177696	0.906108799394363	2492.63593139435	1429.6450224996	27.9572350056321	823.348927400508	820.802562564915	33.0531249440192	212.895670203687	543.68693478421	139.014286561708	221.707224274232	331.836410956891	1913.41251948694	143.752402252014	1974.48357552736	191.585868822285	1190.95005741233	441.949736217002	930.765698123124	768.914300678762	382.815819344295	502.169004007933	754.554725633848	1222.39549006193	2315.61012287993	17.1513785228551	5.19627828562811	4040.36182528872	20.6841508380161	6.76304025119053
EC:1.1.1.368	0.140559443762652	0.0258338491818458	16.4874316831653	0.00271821492264306	0	3.85324844547473	0	0.156560297223945	0	0.153686494207336	0	0.00403750996042501	0.0038233813192622	0	0.476155399366293	0.00517241412928449	0.000349169104682892	2.11201099362015	1.89786504233401	0	0.00230968638897648	4.94222358796671E-23	0.134744084044508	5.86430051421878E-13	0	0	0.390733360121429	0	0.500727822196315	0	0.00170392087138937	81.0402738638193	0.00198053293660058	0.00300400870472625	0.00553951492160194	0	0.00145637042117491	0.0330173957677655	0.000582221077976718	0.00355302048287758	2.01533569570222	0	0.03284833758467	0.0058565153733528	0.00093220790574924	0.201194731088306	0	0.0669652057403421
EC:1.1.1.369	8421.82852551956	2634.54364619261	3418.52425249431	11462.9048378705	4460.58512168559	7616.6673018555	3422.73143709529	1349.26646686633	10417.1794753492	2717.74218079065	7479.39731066865	5265.3612573327	407.424743503394	9100.78558731966	5847.07052626259	3553.35592814128	5046.5614200676	840.081355825587	3760.77622044301	1981.33200418366	8421.40086339075	27795.5080840444	10642.0420754115	16872.7049650829	1241.39006845018	12294.017486004	2410.66599174256	643.49749140775	983.821298669206	1393.17257191169	2007.28316386353	9593.1886896139	1779.78033245622	953.222608460844	3821.58418242141	8573.65536312614	4239.46388659653	800.247495983836	2724.71592221313	2230.64220997285	1600.43989280859	962.097929319583	12117.4954277928	3541.99415522221	4241.97397876253	1998.25956282805	2511.97144420685	8785.21346163795
EC:1.1.1.37	22738.0085068954	14268.3403142528	4942.97743845341	13167.0058525899	9683.53619133038	16217.5406044943	18055.9711412873	4290.23751507675	12050.7433525803	6967.69717126484	9912.24258179697	12574.5285616309	21408.2776630999	18697.3519106885	4146.28250536444	13292.4549666964	10633.3323271316	15360.997097967	13568.6861183568	3413.30801401242	33273.7670587026	32621.7499931693	23545.7386891902	36914.8225781065	32690.0700486857	45557.2559415408	8674.64634248043	10233.996875378	2323.10408043054	9841.99676925005	9627.41831933253	28065.9091045625	15174.3431861343	17100.8896669549	5286.67313004277	6229.00313346432	12016.811242364	15207.8862700185	10257.6060671201	22393.2125392619	14012.1874725441	2994	31536.2686355371	11416.090169065	8110.32968474861	3279.3646648513	4872.57188842275	15896.7337304839
EC:1.1.1.370	1092	0.107288654238231	361.649897002694	3.36622886303228	0.665521413075842	35.5328480137517	3.18673918925184	11.1925052153252	0	1.64885407279317	0.174121481296139	0.459311405986972	0	0	21.2152912336847	211.000260161273	4.05085898047907	1.89340405766632	0	0.11146544016437	58	0.792881998460078	368	0.190433085063132	0.17985957434013	45.7663746043437	0.600826977372613	0.559224113796261	0.925403518651862	120.311418309619	94.9913182117296	28.7122855112706	319.16051169736	114.581288939475	0.0968144668003089	140.674655559713	341.995845080117	235.316706704068	184.904963792091	37.4044515010286	93.4763644406142	0	1.09081058810399	0.195058270823633	0.106871708965673	164.818065853248	0.82750402910095	0
EC:1.1.1.371	0.205562688089442	0.122103888296869	35.7385292230507	8.95966166139026	0	394.957043569825	0	44.9904215661402	0	202.866614255939	0	205.86074579646	2760.80957410687	0	12.2392655379964	0.0207159274709241	0.144531068736598	12.9372490626366	0.0906743999833873	1.67535642491734E-41	546.783640373063	0	1.57027874560423	7.63685164827655E-05	96.0431191759171	84.5287755806532	7.19267659620565	4.66479187130113	22.4822640724731	117.062682157861	11.0072921161938	130.115234814924	103.437504863078	50.2354046117791	7.10242491613118	25.3929256835441	80.0937254024867	210.476032154483	755.284389959935	55.9230245879604	132.71449104817	0	21.4096796867228	0.275692921141422	2.31819096157654E-22	30.4052235349695	42.0621601725968	1.66527374129714E-20
EC:1.1.1.373	21.8037267390979	0.0247288210995447	400.732648844958	928.571664501139	0.0502888201953134	425.349452390596	2.20993633535039	207.504852187694	0	1.1635404071291	0	0.0684789958929545	3.00520012594709	0	16.2364275390053	0.0555634615889986	106.24829751385	0.00332807648263444	0.000238006025551074	468.635044029627	7.16239463404804	61.1274379801562	140.307413128222	0.00353339725374088	337.009999999897	206	0.126998058335615	39.7161487767173	326.969872915848	2.18466389992459	132.044318351918	0	0.0026936943639472	8198.81359390511	7.48047000164723	1742.4671312329	0.174315870933344	0.0578883059679719	1735.34872806994	2.0048510250717	123.524736833742	0.000753915996424138	7.14595981891245	1560.72970506533	218.381267882566	50.9803653365903	32.0942561699624	0.0910784132643672
EC:1.1.1.374	0.244807748806834	0.00323768241063991	54.5021857296568	2.05039173121102	28.2799222481681	3.09982597280762E-16	1.48280617448767E-15	311.983761202395	0	1.78045004330618E-16	8.10196229574316E-17	91.546890823438	0	0	0.0498343178690649	0	0.0013451929383036	0.243062358449565	0	5.18654439858686E-17	0	3.68932081709751E-16	0	3.41795485876822E-17	8.36895872344303E-17	73.0856273228002	0.0558865583845105	0.23403857695842	0.0169067444785578	20.6339980996476	7.85612285349445	4.41664058581668E-16	97.2988802259651	28.3213831024033	0.00391916220691182	26.1738002886227	76.9761784738636	190.018307876577	0.645984285606196	50.2438598029313	31.5190926868478	0	0.72121412901849	9.0761619067444E-17	0	3.67430375797859	3.85041891066205E-16	0
EC:1.1.1.376	0.00764643747500178	0.00292419555999687	0.0752038876443591	0.0335983650163348	0.669431222177208	58.5098179682254	93.7200204852826	3.2169512307586	0	3.51722606606529	0.22992357469348	228.0400369084	1.06945622473714E-08	0	0.0145361152891998	0.000301723379628694	6.4763621885494	1011.22336219685	3.00189672271516	0.147187654656952	1178.93114284892	8547.28674077241	0.0358567144664602	0.294859795450779	42.273915332956	156.014829070153	51.2185582507836	2.51659165651975	0.120704486014148	14.2889312133494	0.00061977838367889	1.25338745671624	1.21038456837073E-07	0.000763651995317438	24.3475926105105	0	21.617401483753	0.0986216023852161	398.067033934726	0.114243613070256	66.042677682264	0	281.131178474801	198.572905109606	165.426956033124	3.54819588581014E-09	38.5608551534923	555.839546645128
EC:1.1.1.377	189.701492460006	3.20503586530814	13.3917863433108	17.2238367855467	18.2896899022165	221.935628274801	4.48900556826555	1.69175842429163	0	424.076600773546	21.1449288852443	230.521328018191	3499.64370133414	0	384.400188002107	0.00319195535913542	11.441733829943	0.433009535283039	0.0109576081685657	0.0834105019195168	1391.85694332836	3.42091624576294	0.034636845389528	34.2565977100089	70.926455605349	168.267768484577	3.08007186333708	7.51902429273177	0.121075411216078	588.573083263338	408.57565814612	0.710288353381208	345.999034538951	169.872583093479	28.1774595946679	404.966635227294	769.493923771463	927.410552638186	955.711055575359	1701.29920073806	246.710577788168	0.000187514176786577	9.44304640804784E-15	0.2721903946788	2.67985632248465E-16	4.47049381059695	26.3010190115976	1.9250762505121E-14
EC:1.1.1.378	189.701492460006	3.20503586530814	13.3917863433108	17.2238367855467	18.2896899022165	221.935628274801	4.48900556826555	1.69175842429163	0	424.076600773546	21.1449288852443	230.521328018191	3499.64370133414	0	384.400188002107	0.00319195535913542	11.441733829943	0.433009535283039	0.0109576081685657	0.0834105019195168	1391.85694332836	3.42091624576294	0.034636845389528	34.2565977100089	70.926455605349	168.267768484577	3.08007186333708	7.51902429273177	0.121075411216078	588.573083263338	408.57565814612	0.710288353381208	345.999034538951	169.872583093479	28.1774595946679	404.966635227294	769.493923771463	927.410552638186	955.711055575359	1701.29920073806	246.710577788168	0.000187514176786577	9.44304640804784E-15	0.2721903946788	2.67985632248465E-16	4.47049381059695	26.3010190115976	1.9250762505121E-14
EC:1.1.1.38	9592.50776184781	6946.82602449788	9129.81906974973	1640.39778843817	6525.84184762978	11083.3673179717	6304.68504372495	5370.48219110912	20920.7026207209	2982.05401011118	16826.532296037	9278.17216192924	1302.76708270195	17531.7902919831	5714.7240288814	8363.79701373551	3689.92863247873	11052.182641816	2435.22309402217	8413.88012467767	5015.30814854314	4630.47478025556	19002.108940771	24751.1682397066	15063.4722561407	21871.5984766464	3448.87213976024	4216.48092574683	3423.64698338539	2015.85743637624	7525.01966891008	20487.2052782088	5405.21222942742	11159.3564200743	6561.61420220568	11361.8784229442	6278.12675870673	4529.87486981014	1636.33539472741	3524.65356922388	4641.95235684031	3290.06273389298	19316.630589762	3527.4559291207	7429.79362389102	6823.36165539841	5266.32617494758	5133.07155610726
EC:1.1.1.380	2.02289598940357	558.237696142272	1281.92441745684	199.820901797312	162.671546017772	3103.72785725198	991.143181792879	1520.09235997524	0	118.333690928297	52.7276139819677	697.773507567449	0.906075094662787	0	201.214457914856	1.06320556885211	1392.61040404468	32.4413191020233	19.3867543276495	444.559691738424	194.824226332709	248.069471170414	5222.25045302194	10740.9225121727	400.275200422431	10871.5291491384	207.211907784467	142.100722533406	317.419064664021	175.206920884274	641.243433882769	8669.82808750278	278.00445761058	6716.76919818166	55.8277901487781	1440.78091003928	648.378145485117	293.288795948468	8.90117465615374	126.211053126425	84.6359203703704	47.6100652633539	287.199784599297	854.337205281463	640.157443612365	583.877958345965	272.215944300994	532.772839935665
EC:1.1.1.381	12.0626014605405	7176.47623080066	700.183913712984	198.201659016367	29.502561777475	3011.05765397717	205.278962637208	362.503585509199	0	74.0170043195336	303.92916176982	585.332810999164	1.03328037349531E-11	0	17.0960556916488	682.928065954827	1326.57078739623	671.345312349106	19.1610312679643	414.720651434346	1378.75001934556	432.618043471935	5224.11370521247	10682.7492247101	835.097601708642	10900.009703778	219.960647698854	72.8010223800253	504.283432878792	1.6103912906577	622.595471423374	8672.31123993374	0.000273431338691086	8347.90150115891	111.424143279646	2181.89915712809	17.9506532834809	146.679233853769	1823.5505775912	48.914163109273	347.934667195922	27.3126840756524	153.483168206875	807.659416505095	568.778739172382	51.9273660407986	78.051737000089	295.404106600908
EC:1.1.1.385	8.96969999912413	0.00713459540519729	33.1166048516806	714.0635917948	595.680473150324	353.746655886652	230.276013455146	14.0675069884282	0	776.177592263384	12.2104518592877	32.9059943721871	5.37180444910657E-05	0	0.249142359358015	3.14635680343974	48.2938224429496	0.958383286078718	0	7.81672133382357	681.85000899182	59.0620384875892	632.007938908141	7.40722762772583	12.6129872161607	159.818993083984	1.37299798834497	30.1554611646432	0.70377037984583	0.777466963750958	121.175273702423	66.5993420289908	367.144797032047	129.270630364256	0.484660429789709	69.1919384192839	217.885161248082	538.087342036061	32.064201500541	531.493064091782	48.9219524922738	0	137.566602086393	13.9481401311455	0	18.8332706331682	58.0302593212742	0
EC:1.1.1.387	4.46598731744863	0.018366150739817	5.60710128992352	4.33757089121211E-24	8.75439772899222E-23	1.15115417056986E-22	5.50656239054025E-22	307.236237422296	0	6.611895347747E-23	3.00875202942348E-23	2.16999979805578	0	0	0.0261179103758061	0	5.37866065998727E-07	0	0	1037	0	1.58230920752737	0	1.00341164135221E-07	3.10790406375384E-23	1.51696558565829E-23	0	0.0201147864460886	0	1.51696558565829E-24	0	1.64016763356107E-22	0	0.00384818184223452	1.31229567757475E-11	0	3.47247265719487E-23	0	0	7.29569140191832E-24	905.24000000034	0	4.65284757957932E-50	3.37053167609051E-23	29.06	0	1.42989504131262E-22	0
EC:1.1.1.388	1.81652540169599E-40	0.000426049593188062	0.276283429704019	6.43399905182412	0.66899578312008	1.78717459937895	4.20801879558097	0.895288425681766	0	0.505269493459862	0.22992357469348	0.605453232051538	0	0	1.33098434048599E-22	0	0.632976474117361	8.31055670319409E-22	0	0.147187654656952	0	1.04698318690495	0	0.153515830820155	0.237500599967878	0.115923860368238	2.65179387798691E-22	1.25702168671122	5.78059307708978E-23	0.0115923860368238	0	1.25338745671624	0	1.97152832376813E-37	1.54508163941181E-14	3.50623530889906E-05	0.265360295085722	0	0.645984285606196	0.0557523993531266	0.0005327657570592	0	1.09490151658025E-53	0.257570143370306	0	7.91540478359197E-23	1.09270081455687	0
EC:1.1.1.39	1.27592969141819E-136	8.75158529845687E-133	0.0220698026817292	0	0.0273410597150702	0	0	1.59777980601858E-07	0	0	0	0	0	0	0.000333296446094096	0	0.00398356572792905	5.51407890531401E-11	0	0	0	0	0	0	0	0	0.000555494079699691	0	3.83544057094685E-12	8.03691502496275E-12	7.239315480245E-28	0	9.51435018733317E-06	1.38480393581013E-133	5.77665948546292E-08	0	3.51995349965845E-06	5.77323098039712E-07	0	0	1.27429237300495E-10	0	1.62753439416609E-130	0	0	8.55987139053376E-05	0	0
EC:1.1.1.4	10660.5901684535	2789.81387391625	2173.33579589589	7557.88897930987	2518.87822571833	3125.11553297595	2514.03490126046	3332.3293440235	4125.99254955384	1468.78693016262	2822.42261340713	3906.04503825456	908.368573048351	9.2	1197.78141784694	7543.73141241769	8512.18845570953	11471.2267610158	4918.59224018945	413.833463947692	5161.80407308467	28918.7504574973	6496.90713400412	3387.05542348975	11373.5493710957	825.288150373889	942.33546349428	3548.25689075934	128.064361965876	2345.52619438557	2390.0304364186	948.664415956509	5346.91041734361	2226.5453480964	1260.8076536759	960.670394618144	3455.75754940924	7056.9081540405	2053.37177695547	6120.33127951337	4898.64785839027	1559.54685405437	28170.3082553084	4734.00694179417	856.596783239497	476.413002414687	2620.74327167733	3926.00304990405
EC:1.1.1.40	29054.491000265	11055.4864492672	5281.14758025095	34068.4700340473	14956.0140730102	17136.072034576	70053.0817098044	2409.14666936477	2163.83430160809	13989.3426352328	1040.6	17799.7858672448	43491.8277990184	42327.4625822294	2984.98276610264	28749.4139522665	22376.9207350254	7588.39389394296	20202.1751612493	4913.60835706679	53220.9038382183	47121.4904275912	12591.4979995878	19150.1524534685	22227.1817144233	48148.79761043	9291.25544206544	33516.0135804468	1891.7214530684	13886.4327346155	10781.6310478519	17532.892450885	24891.8035691636	19894.4833660959	7505.99611068521	8499.70059754041	18303.5658369203	15308.8948522203	19220.4201603572	40749.8980981618	14807.2146324339	2537.0004641771	19960.8272975417	19145.637827452	12639.1712801552	3116.45127420602	3138.57408714926	31024.5351629356
EC:1.1.1.41	29.1799948053829	297.083668997306	1677.74669634857	753.674851894697	11.7594487354233	535.369873652331	231.876555945513	1347.50373829526	0	52.3389027293866	3.26287218119713	600.078176556804	0.403480277085059	2184.62	1604.32622779854	1122.48063402505	1426.2073878817	116.339867762142	1796.37691163063	463.728757123391	2472.08344728436	2101.79205584103	75.657395521428	1.45143428275833	705.799109996257	1110.07989164664	3403.2711843404	496.83942977254	334.469239920886	202.885271363437	2713.59975549102	37.9095524410471	655.644577065464	162.997730072468	392.772537025522	186.938002440572	325.396814058227	81.5534345401398	2245.4977228496	1102.15599326399	3184.60716009379	1623.158	4719.33183610219	109.471058309624	61.4302760487511	1075.80204461778	166.276644327342	5887.77007977021
EC:1.1.1.42	31254.6801690454	14183.7112990849	7631.61599984035	20592.6331968667	13220.8209451962	18444.9173050368	33525.6682451976	8058.39069219724	15304.9546999195	10549.4657869011	11244.5731131454	17091.6991045742	28174.1062509219	27404.75989018	7381.18133148463	22025.3533541543	24974.2583588124	16018.2026840766	22677.1760060087	8721.83252054082	41834.9661116249	46390.1124308782	21950.9357058483	29320.8616203914	34192.3230219721	40991.7852978625	3246.42378435306	19459.682039339	1367.01541548747	14340.7297579072	13700.3902818186	22382.5730242265	24337.1717012113	17162.7689185677	9427.83683883093	9586.77367768011	17738.478575582	22393.8828639119	14795.3208733439	30940.9187973823	17071.1047990435	4839.55806728584	40599.269571951	15638.8140685537	8261.4429139011	6402.32266220298	6119.97322509769	23579.468631407
EC:1.1.1.43	635.907507419141	0.13546146144116	196.760468036263	0.0351067906614034	0.382524883235257	16.45987279994	0.1429800557083	56.9839243773928	0	1.73218520543179	0.00781228466135054	99.7956135561723	0	0	1434.86166149484	0.0641010133115702	32.695227246008	2.34236854143708E-10	0	0.00500114188760877	13.5496848079036	0.035574393066312	0.101279740715559	0.0032957738140252	0.00806979499469501	0.00393883140276792	0.0312752659421682	0.147517655951717	0.265979431136012	0.000393883174417429	0.263930161825287	0.0426022417499941	4.04167494765949E-05	96.7350682177818	0.00311191844937335	0.0133566115127507	0.0090164116695418	142.696421319471	0	0.0130570549228038	199.651834123086	0	3.09509570972975E-50	0.00886291842941481	50.66	8.13036362147733	0.0371277864780249	0
EC:1.1.1.44	9948.22175800511	6921.10203616644	3351.9871670735	8645.24538100388	5163.74749737266	13390.8058682958	5237.42392605511	4094.86482471651	12587.0049178759	2176.46218505564	10364.20053152	7027.61926965986	15703.6756385436	10698.8666497567	5022.98455594365	9497.93925486168	8494.61807249665	12213.4029149153	3799.4427357632	2611.77100324921	9722.83810235479	21511.9353465354	17505.3651544124	21822.8969064019	14191.8534679897	22679.5590949857	5134.35004430769	5512.87075255074	1439.84369129303	3807.44508508873	7245.61655576986	19104.8179669863	7153.78415264077	11577.1520290118	4482.87600472859	11741.7268629293	8607.04685139274	8371.84825976293	7383.69542336555	7344.47902810149	10887.6645024164	3654.04818124911	33397.1448624871	7507.90785134448	4928.61353949804	2881.18038693033	5204.91706095052	14290.9292017421
EC:1.1.1.45	0	0	7.49312694238151E-21	0	4.54319797133539E-08	0	0	0	0	0.0226156569678055	0	0	0	0	2.66523305940239E-44	0	6.0411362268107E-33	1.66414959167013E-43	0	0	0	0	0	0	0	0	5.31009155806514E-44	0	1.1575363663848E-44	2.42554179705154E-44	1.20293959877412E-33	0	2.87143188393592E-38	0	3.48737917243944	0	0	0	21.032900184985	0	1.02396777274651E-06	0	0	0	0	2.41935665102659E-33	0	0
EC:1.1.1.47	5217.17850219981	2543.50757181572	1476.37951239442	12063.398682999	2866.5290894027	4815.98041286044	15096.3373149168	3010.98998408828	2710.25755230934	2149.52867418622	2810.33108535254	3778.48564498292	25787.0675921241	8060.50475546616	2118.94700393229	9614.43822928082	9407.88141098752	8664.71989480311	2905.8422782206	409.808400263882	9035.11860148572	24610.9667174501	5662.33526026771	107.545660460485	7169.020495946	5215.87792533934	1232.4871342024	9764.70025808221	86.2154108060622	938.291904017368	1284.53753601261	2382.61255998574	3909.35877769583	1587.67516085924	2123.80362736449	4825.80323453956	5173.85806037237	3467.31750535961	6303.78617975415	6213.55273005696	2058.69697949187	915.036851382565	20299.0106273124	9251.40877806024	4467.29487662175	855.940398326834	2448.70873506727	5622.63996850074
EC:1.1.1.48	0.0365420933681281	66.9208470226883	21.7555658386305	5546.19339557056	1249.31410310747	1781.42906500894	216.104347582083	5.25464599058885	0	1277.68815821841	0	275.162538958255	13384.6203824722	2.85806071638914	0.187165486860378	0.000186387740572409	2978.93257217686	2536.48663783163	5819.29150444249	323.102800227273	5333.268847454	31999.062968922	952.257419822726	603.169300229094	409.333598206166	197.422146251907	327.016855216658	0.0722490288675832	0.287674284070236	87.0956131539975	2.28891079963898	0	1.21038456837073E-07	40.2580455429007	85.6494247591231	0.00856969299583782	442.307477028862	3.46265959068167	2255.61508912286	3.81074783899178	231.303846752112	0	4321.65056478453	2905.26923092135	2238.90537018584	3.54819588581014E-09	199.308038712113	2402.68798652107
EC:1.1.1.49	11965.8456585512	7886.84405471987	3183.2539613288	9896.22310932658	7928.41028417333	13879.4169174277	5810.30281921378	5210.05624540022	14719.2141668645	5079.27259421972	11426.3631193937	9996.39971983611	17231.2688563405	11388.7116605574	6427.03770245855	10863.0254596517	24097.8206594036	15700.9224340845	19549.5389630526	5717.10816392156	35453.3349712657	40382.4708237816	24124.9681499475	25295.7052662235	35343.0813209283	29889.5944074416	5167.80740749806	5424.69796665305	1712.95436527765	9566.30007840011	6793.74815329586	19057.7338339035	9815.22404074817	15090.6984745722	6784.82486998698	10392.1358572527	12741.5010690218	15307.4211145369	7854.71798746258	15796.3027637546	15723.2894033762	5045.97294456631	59235.7511665368	16666.1123434149	7099.41265353775	2336.04158991388	8085.79369484121	15281.2246708226
EC:1.1.1.51	82.6210523743056	43.2161164729116	11.1347447186445	0.0296614948948258	202.793769603007	844.158067863598	0.896263713812796	1.01776620250921	0	395.944790175724	8.13049093884024E-11	2.86817814121323	0.0948123477631844	0	0.361514176482265	203.752326555824	105.519948294203	1.45368264798301E-07	1.09153706992825E-07	0.0029135578348869	37.913423143588	24963.2774031613	148.526927935461	0.680912551608784	4.06024561457164	10.0891597399768	39.228078952542	1.67667342253753	0.118309904804371	1.31851242934359	0.0145961262675275	843.946070524265	1.2381290499732E-06	0.602538602134254	1.46713273314176	0	9.08424075487017E-07	0.0867987424699941	22.5332788728183	0.00669581022201541	262.710138519986	1.17968003195279E-08	200.188529406239	3.2094392697259E-05	32.4163123049529	8.1284513771505	23.863244602226	4.19022165216202E-05
EC:1.1.1.53	966.516268436511	279.387987278264	35.6203045234761	65.0322638558563	3114.62065185065	2266.91638010585	3875.43555749839	1752.7012785781	1086.71379244671	3401.54500318863	103.40743273628	2457.83402789884	622.205897589291	9.34193928361086	148.81925943737	2502.61846471736	411.845926373383	0.103201277238515	0.000115026210608983	160.788247857857	677.669497053573	32934.2866192937	168.163569572813	237.043375293387	217.954340944913	332.589423481135	90.8318404853957	344.356946492588	54.6070231208148	483.435583319586	261.036479867301	1322.9825086261	227.611130983562	91.6419720138109	134.118253066378	168.851485959984	366.339770783627	194.009180717271	2133.5506931069	84.1843577092129	3833.10308039898	0.0540689635841783	580.982171914091	1916.86982914597	203.229241027183	42.4044721752649	812.961618529366	1187.12278362033
EC:1.1.1.56	4.75566801641987	10.0592670222617	7.5364958915127	4337.21201461375	722.116745929676	594.268505930447	429.36659781244	3.13064317279633	0	345.738541995211	0	34.811570876973	1.8733578354863	0	61.0540222169722	10.4205067247437	1659.60600996468	3.68473284857898	5667.38079864026	59.6542788826845	2214.02358813469	6595.92692769697	951.674579691503	263.785478849138	135.385998573873	0	269.277099721625	0.0284574351906493	125.905885267191	246.432766111647	0.769539123742253	0	4.59756315258931	91.5300793876156	47.4058835294293	175.904122859199	196.592896962035	3.57402688151756	781.210135342123	15.9061074645227	221.343204665336	0	5958.54085160608	1070.01281412038	817.166085855132	0.139338284971333	894.1299372517	3047.2221549273
EC:1.1.1.57	8655.46221089464	2668.70988012525	2456.18904626959	14145.6861584289	5668.11715627269	10675.0653123415	28259.0944312451	845.438948869751	7875.31924765431	4314.75399803522	5987.24835858876	8037.70777380222	24680.5691252512	23714.6470832116	1565.88259635663	10943.1917456984	9407.41040350136	2478.90594198718	7807.35562947947	2783.84939791629	14501.0443436393	24346.5322720419	13576.2661068861	24483.3401651791	1526.39314874508	31835.2156690742	1983.31288398328	12823.7225398034	572.169357038523	1072.83857261218	3219.12795877908	18967.1833584263	6252.73259087391	9693.96740198511	5056.74843993151	4094.64685254958	5608.6858950065	1388.2182287493	4900.54306302557	10224.2246751467	771.064139881923	577.32748796771	6014.39152304019	7229.53781305752	6282.71537656135	2373.57496748251	1958.27110551572	10962.9364730736
EC:1.1.1.58	129.527703968383	37.6578375509791	3231.16174151531	320.695495355673	156.178151714186	1169.8976310521	68.68600867102	1454.8339429607	55.77	196.278540360828	44.081199230996	11.0740609534002	3021.32021074914	0	728.457028089139	4.42949036063273	799.03225084988	665.400981792944	658.409393847943	1593.47516813054	496.817294532375	2867.0070407916	8.52028594736395	15.172617435536	461.762241640267	1659.72832775536	934.66795843063	920.459440881	591.460017631424	2998.74828839176	3086.0024694404	146.609645712169	5736.03776499327	9151.23004722873	454.24261300119	3199.96544629759	2445.27314915292	5926.3270457718	3408.51304219759	4129.35650577041	2084.9776169467	461.312520599387	7698.50870762286	1561.43677078881	1066.22262049167	3410.95491133999	733.988386942808	2038.78879672941
EC:1.1.1.6	3187.70314841745	3672.14327718697	6211.31694621668	5586.79763881025	2192.77018171824	7236.98116339766	14361.3906470846	3494.00496489777	1775.69910056162	2117.87984351307	979.116497299599	3977.53940304312	5806.15188653452	8028.22710289547	1296.44997275579	8401.79949529828	4046.1490651819	573.484694535593	3271.07126624374	7201.05054750786	7678.89574263485	58.9640040749495	11213.3549226124	18393.3650203504	3325.34467169299	23256.928570551	3348.59617067152	7516.45801172695	1029.50196433963	147.924470661534	4266.18586409721	17676.2596458603	5415.891761811	9423.3376547604	2001.31348463273	8061.19333668076	2368.38448755458	322.379000334763	1503.64756255235	4711.82521528726	3692.10994229279	2832.28097599341	17688.0175366538	4047.4137762157	1553.99306608189	6335.6940358653	2326.22816481795	5460.0519862945
EC:1.1.1.60	1625.01753055606	1885.21760617007	5340.4977968657	10221.3469352092	6385.85001935237	4071.39811407079	2641.40672228867	2182.14017702626	1158.88939989285	4816.36940151286	128.467202510411	1915.76987092781	7241.8297836288	768.65	2346.91308261954	1921.89664690759	10735.8536659918	2789.69828334904	17053.6122049163	6461.68910952151	8195.97104411632	8858.75997521819	4201.22872022874	3778.7665107458	1670.04801843518	420.58789252196	668.787889918861	301.098108701017	848.595935867271	1103.81407973876	2731.22804566231	2919.14667027883	3864.82602337385	15334.9989291582	2092.6485206117	3893.33532050551	2763.35568224167	2277.04954164975	3593.72093482434	2275.86058024583	13647.4393173956	2408.85992740583	12310.8934407991	4624.73878529593	1236.88718531287	5756.00631856925	1952.65368935525	2178.16439220107
EC:1.1.1.61	27.9168305570125	0.232771237509274	3719.08154008698	1240.82314999192	0.0502888204094352	493.980735074501	6.75260029984979	699.834779165879	263.307762198272	11.6040187862124	0	4.186172140508	3.34166625413007	0	1287.68703706581	8.68120207803029	524.964067635744	5.15984974783664	0.336704134208533	468.635044029627	11.6033116911949	62.7097471876836	618.951841682535	0.597843741796132	337.009999999897	206	4447.36224697372	39.7712609165242	615.586677959717	5.55147960620484	3491.14401022616	0.290218475368709	4.05554725098002	8199.5171377069	8.21282562939072	2244.48078193293	6.00950183985989	0.69824916865089	1736.46818546838	9.04277813675759	154.801297301023	450.043456127875	122.381612401561	1560.72970506533	220.390908296098	333.967160558575	171.099780204594	2.55482805280984
EC:1.1.1.62	0.00242618648086291	0.00263465717929236	2.53554025081003	0.0808336837554461	0.829241521120212	2.71172155280378	1.26499825283178	0.948903703995272	0	0.411654926998136	2.24960133637294E-16	0.182249545498513	0	0	0.232373912599388	6.30183991088961E-05	0.650330531111747	0	0	0.0442469805921449	0	0.315075623527466	0.0055781994445413	0.0291589487486023	0.071396507145208	1.13421371231532E-16	44.5652204515346	0.166670631394208	0.23985472989876	1.13421371231532E-17	0.000129561834777308	0.364013032642284	0.321525388172097	3.67772841038797E-05	0.0027346100910557	2.88387767234883	0.0797721451154434	0.0206184802161019	0	0.0296230766220721	1.0263283338252E-08	0	1.03974520285555E-123	0.0973791847430294	0	0.000125134408289756	0.32848347130338	0
EC:1.1.1.64	0	0	0	1.65141239244857E-23	3.33299933549707E-22	4.38270707402018E-22	2.09647417865907E-21	1.07767033332572E-22	0	2.51729970268941E-22	1.14550067579559E-22	3.01642442451706E-22	0	0	0	0	9.0489701075866E-23	0	0	7.33302611979151E-23	0	5.2161678059553E-22	0	4.83249545929745E-23	1.18325012181879E-22	5.77543475346882E-23	0	2.73306932237755E-22	0	5.77543475346882E-24	0	6.2444931130541E-22	0	0	4.99620962713083E-11	0	1.32204971915236E-22	0	0	2.77763649166357E-23	0	0	0	1.28323845733871E-22	0	0	5.4439372873617E-22	0
EC:1.1.1.65	0.329468079581107	432.643727581774	25.7550692850061	386.127943202735	9.66066094620356	1955.97134684663	20.4978280362739	102.417034198709	0	3.75550353809914	1.11850990849401	403.97553749321	1.06852180716472E-23	18.4	2.69719693280562	0.011463237358947	1357.01871292758	664.339792590531	13.8390113768882	0.716024228317064	211.369080182234	249.290855517187	3771.8081167606	7713.83356772051	407.153434575934	7723.68911251452	85.3846683322616	19.5008467469955	1.75297721769711	71.6988322726682	353.524379819	6049.15689286393	0.00285730469243996	2.97054203662076	4.89618622104262	0.35198688824958	1.44918914953037	22.536967184716	17.1090192720015	0.272378776860206	1254.4866686298	0	2621.77085815982	45.0358783859125	15.2	4.52403780060155	12.8714014024982	55.7998140958081
EC:1.1.1.67	7610.62364915439	2.92810977026901	183.511482630481	5540.96402793134	300.038572348418	1662.72648322329	924.524068494016	544.33599683904	0.453969751559749	14.8337601276088	6.00998969149471	118.277620750272	7.69478006056214	0	1452.54247720074	0.00577654537636175	8584.08341470763	6.88910238806944	6430.98838591611	1099.48266421207	3258.65516158813	12956.7869621381	2726.27252121576	611.666191235954	55.9743646024804	133.485168469214	237.103505683068	36.6026146479266	14.4598530253385	888.637531780362	271.202674178461	62.4576817868696	475.475133014655	142.545400967695	1219.1613438114	79.9789891542006	355.226097269851	2035.8157266571	1176.49677231481	405.67902914984	1180.05802592405	0	8825.12773541081	3638.45131262665	1127.18162415649	196.533386571041	918.67277708849	4076.16910862296
EC:1.1.1.69	9578.65629671383	1499.67839955325	6729.04979735563	15880.2134034534	6771.67205106608	9154.82573450784	28484.6194650997	3220.54353530183	2090.81256941124	6450.3808587551	103.441956996502	7653.01924697746	22147.4101979688	16060.3360554972	1435.82180686388	14335.8051981652	7336.3005622459	3521.91711139543	9984.54400234237	4714.14131933134	17781.7891762331	18350.2183570801	9497.8331030924	16666.2161897257	1255.02508635109	20864.274511986	2138.59693634028	12951.4519829791	1193.7490895946	2237.28138230279	4782.2157077709	10967.2128620446	10767.0860646114	8891.22647286766	3429.99297384292	7128.70356844624	8809.58148179811	2725.21690720125	8989.44436176015	13192.6994514037	10540.3867385136	2498.06046006298	15282.0010293626	5393.35819308107	4146.63061884957	8389.76161626501	2471.62495954193	12165.0095612795
EC:1.1.1.76	3932.02017161496	1358.55283559228	1501.61671311303	2550.96774432418	3862.56385845851	9000.26015597287	1720.18198179679	1056.83789875257	607.673511379565	1556.2625458045	895.356132952295	4610.74295092173	12501.6742415211	1489.41963929556	1852.88860841004	2262.02747995696	3936.36988488278	11384.845609845	2858.95007433449	1720.30020342914	22595.6035220189	13844.2426475943	11849.4681021306	10787.9885616817	34636.0113686822	14169.5009042449	950.537861894095	5592.32631821501	176.45382592565	974.814075150895	1716.75207033773	9871.80945044227	1462.33488565335	1910.91584129396	420.033779276827	904.990590679766	1366.47531546452	970.406207576668	2779.0769977154	1304.98542192686	4670.36480139828	3051.10221462189	34962.6936785003	5515.70219684836	2488.23744460854	431.567391217619	4562.26265371964	6742.53848899368
EC:1.1.1.77	1.23629491963922	122.817798081395	4290.54723315629	323.443987842402	0	93.2888986082851	3.73236128169018	655.808376574213	21.4579290171222	0.132612759412616	117.509594246148	0.0283160186119103	0	15.9907517656488	898.001592537706	0	160.925009201652	38.8002144846829	144.916252017149	9206.94474350898	11	223.692259633449	153.392384920235	2.61615561424175	1621.51	65.15	418.393727114266	45.6057280214337	1091.54392252415	0.647101542533611	1244.50686159826	120.404627643212	1890.84449302456	8346.85513209701	806.978499753924	2290.23794475064	69.1198904706153	0.23416191035107	30.2263482088581	54.9981890619341	3301.16762992826	1317	433.846641753167	688.65	545.829501927255	5283.88357728208	516.506030784837	510.062748588489
EC:1.1.1.79	7795.86933743601	653.2355352973	798.896163605954	18352.0362050369	5606.62369473106	9437.59516150791	28885.9157296462	1453.77054333092	2753.74103561495	5841.33802716825	0.27459121516846	7402.72521890603	14815.8374421542	16075.4984928218	99.3474379577076	13670.3383811612	13630.0577282113	4570.27321229986	16721.2410488389	1985.53723206486	18434.0702329463	18815.2966944084	8192.69545225151	19445.5246546328	1283.33033410437	24789.9865951137	1247.37085667443	12852.4525019744	420.656563371139	6575.77656292136	4367.02582210741	10405.2532925654	9893.60117439643	12662.1449181536	3466.98181887011	4159.53079683745	8715.38721473186	4770.41211378005	7670.31587538756	17882.617214457	6576.6669802462	1223.75786573044	18378.226776599	9511.816565769	5092.14376976152	661.050840268618	3136.05938651005	13865.3812077083
EC:1.1.1.81	10400.1909156143	2944.44202240273	3013.45572779154	25427.3595073003	7091.05883290934	15542.5341137566	30182.9213742413	3039.69052577462	3656.64103561495	7105.95656596159	0.27459121516846	9681.30281162847	22234.0297784142	16878.1484928218	2308.39387513981	15664.5270318157	25733.5085543495	7317.08968445237	30746.8173349382	6373.04539144108	26382.9045093127	45817.3246079099	16905.6621473673	33740.6012574424	1857.63074928419	35756.6813328689	1835.95165841233	13982.0497937301	460.217092517393	8101.18557493804	6947.07936185173	20125.2074114955	12593.2289414647	12970.1929475549	5225.79807480147	4376.07114358063	11095.0342725614	6499.61213746261	10803.5473729609	19627.5975628817	14419.3217626061	3026.18246481102	26237.2754901264	14650.5938247476	6600.03681185506	3507.03595723002	5325.46057619711	18594.5888000539
EC:1.1.1.82	1.44583641580236E-60	0.0510947348072479	1.2481649043126	0	0	0	0	0.191766947725937	0	0	0	0	0	0	0.00556589861949758	0	0	0.00380483159073025	0	0	0	0	0	0	0	0	0.0672333192770285	0	0.0190799119813915	0.000554564211068976	0	0	0	0.128060221415634	0	0	0	0	0	0	0	0	1.84426188283201E-54	0	0	0.000362391873969802	0	0
EC:1.1.1.83	7576.20460911692	1911.06151148108	1043.87875563609	17418.5951020969	5886.74667071927	5326.15204226237	28971.496308347	1976.09274219359	2963.30540191983	5626.88825252221	279.867301662321	7655.32345929137	15050.7575160603	16838.1647658965	164.890116652039	14452.2175971598	3957.71652430607	3758.77947608425	3727.73195737433	2154.0432576262	18484.5982832656	8538.26606715712	3353.04127835277	5902.01969241089	1209.76785972029	9616.51374540138	856.934098987688	13053.6905572522	377.953604638729	1826.90425282927	2239.70550527643	2509.97529111243	8255.35767995631	10052.3003669937	2571.99490095027	3216.37138487805	6844.14690066459	2135.53408751647	7515.19745786865	13028.6982135425	10787.2029566611	798.207019255112	5946.2624233907	6630.58498519979	3312.75085145918	713.080555677138	1707.75597011012	9833.23785766916
EC:1.1.1.85	13959.7659663761	15140.123474386	10003.9425475878	14880.4814124994	10821.3710320212	15601.3896127895	20115.1662053826	7242.87061960927	18649.5073621298	7644.89317196918	14341.9482600288	15844.6276081408	24595.7901189863	24182.5118579056	8941.34418093944	16749.0319428015	18978.1409869977	14251.0143722909	17533.3513047592	11477.6271337359	49411.4221123829	40441.7220754553	22367.2983877404	27840.1678808203	57886.2002622201	38731.1891108515	4253.2059229635	12402.4495130457	1791.67847534014	10870.4324241432	12749.723757438	20718.6554590085	16215.4443692641	15262.830710986	9364.88100746885	6154.19813488399	14617.0006701034	15360.2542874715	12082.2995863245	21505.4941998533	15186.9889143472	5729.17818124911	38051.5326336307	12592.7407628982	7433.59308671462	7278.39739550337	6330.83269610527	21109.2077392508
EC:1.1.1.86	11999.4772965992	14142.2841160125	8189.77384871771	12594.7068031581	9838.07839530512	13884.8543837139	19052.4567170862	5683.75181447098	13913.0144219771	7367.01505016551	11025.3659179321	13005.6754084215	22769.2777055629	20105.4498026646	6617.2662500148	14964.0674802853	17266.3894865656	14251.3775658853	16737.5746993606	9035.34662892698	32736.108422682	35945.0600249524	20131.7216914955	26019.6126492092	35663.794791131	34918.6814835209	3996.00223741182	11358.9773091911	1601.22949137207	11134.4291750676	12037.7061444394	20354.2138692349	15131.9107470486	15373.2696024124	7298.58321640404	7308.0689908186	14222.9612549655	16503.348066025	10053.6263856335	23640.9500625336	14589.0497077116	4766.19097611135	36607.9658642633	12075.8698625911	6521.82202153346	5363.24176165923	5316.15571523712	17731.4989633611
EC:1.1.1.87	1092.00000002635	0.00895165438881108	1.10717426338573	0.00557232854901397	0	1.52413622752187	0	24.5676101078471	0	0	0	0.0114558360148725	0	0	73.2072648386108	211.003722057293	4.14704106112433E-11	0	9.47	1.08327685844415E-48	58	0	368	11.6600000000077	0	0	0.266822739013112	0	0.216371015646206	0	0.0076523139097879	108.488206008699	0	0.00217217765707049	0.0281128716322292	1.18054881706452	0	0	0	0	2.6198656173442E-14	0	1.23546584605114E-50	0	18.2563055035381	6.83906554098857E-49	0	0
EC:1.1.1.88	18270.9335633128	2598.87132691657	186.485586537448	5233.447620356	4647.06868944763	4724.66642997482	14484.2851064853	2238.07318471251	3325.91569833014	3130.21082045841	2869.71847522305	4486.70731447447	6796.61881622347	8055.57	719.952226471348	9848.19548894883	2840.24887431632	11876.3047782989	1944.61782512877	1719.3303663162	9427.11286986095	44.580717715715	5371.99934785105	3887.40790596642	11242.6394706536	4664.64993468024	830.794029115913	8961.24827916165	141.171595482823	658.368486450044	1768.29770033532	3185.53140148528	3890.02605283967	1784.32390960679	1787.96981789505	5516.91661095291	4868.3243937323	540.245016095653	1981.95006516826	7028.38715649931	1019.84558921987	2120.04150959755	22782.5896448385	3189.22941776082	1369.48335825957	1175.25309926603	2843.26342552526	6398.76708495609
EC:1.1.1.9	5.51050465886863	664.410597989888	197.336362094266	3048.66584477406	440.324698122167	3446.3864282597	86.6957405940154	1.03564653105099	0	2.63162103916174	209.133709569528	557.018021584515	0.00523271473827706	0	77.4995926135	0.00640378073211965	1892.7061035268	36.9945824023522	580.010667614047	0.298044971041893	2409.73544253351	3556.10543143671	6805.8392721825	11244.2428989796	3.39657925335488	10690.5264930755	237.496927469459	21.6766025246598	7.42901769755081	46.2560604056524	489.528253137969	8368.92242026499	0.00271057554076011	25.5739411885423	17.9710123832117	3.51816458304421	73.8045768398437	0.846680283903376	332.430087261262	38.0478386418361	109.910122072493	0.000778856253424702	6449.32091379793	664.941056855287	506.550119070005	29.3777782403599	132.384529237157	1867.66419776385
EC:1.1.1.90	2.31649225491124	80.3299982862811	780.838885060065	1191.4948945157	630.767921038222	1604.84118498946	1404.33693730097	116.023615398874	0	275.074021900416	106.209433472373	289.348115128282	8503.6005138531	17	18.540441550172	4.08660907596052	689.25696193171	647.580058931314	243.069493841741	48.0674211934173	740.255418789784	41877.0962642126	147.855849940469	60.4251971451128	79.8185350105916	767.775263345911	88.774273395363	198.198229674312	6.76821428576508	1059.09326990599	756.301876139772	534.892532659546	2757.04326891092	639.624627956349	110.219433153937	314.874595967985	1161.9444070959	3651.22550938691	2332.91482407747	2769.78550995745	4179.28380981253	28.639102314141	345.522810667341	122.96465964573	16.7850958632893	89.7522408785213	410.383473216128	1.24941017587761
EC:1.1.1.91	64.732489238666	65.5712922487525	15.796299050628	90.9523936610169	43.4239278423872	677.419699077881	330.242486131783	37.0521656403392	1.09	40.523675504372	10.0319109964787	34.1918151328389	0.0135897107076777	18.4	8.4606682115393	686.067475033561	722.487686941554	0.762303541566072	47.420070793107	7.11292778291937	841.694394916664	416.791500825816	632.34187644396	33.5917064032171	445.291454804199	7.93856449926082	13.2840023618817	45.3221211934368	2.07579083475274	97.5006328436882	2.08132646121893	467.106519895929	0.00154198769711517	102.712381367352	56.6828060389969	0.000918424219687422	1110.01832705283	2.63036588079684	220.267808800716	9.21351324470996	367.811283836496	0	84.2282683738507	383.957717062044	70.5725677081901	2.59886665748731	69.1406805094988	55.852137241183
EC:1.1.1.93	7576.20460911692	1911.06151148108	1043.87875563609	17418.5951020969	5886.74667071927	5326.15204226237	28971.496308347	1976.09274219359	2963.30540191983	5626.88825252221	279.867301662321	7655.32345929137	15050.7575160603	16838.1647658965	164.890116652039	14452.2175971598	3957.71652430607	3758.77947608425	3727.73195737433	2154.0432576262	18484.5982832656	8538.26606715712	3353.04127835277	5902.01969241089	1209.76785972029	9616.51374540138	856.934098987688	13053.6905572522	377.953604638729	1826.90425282927	2239.70550527643	2509.97529111243	8255.35767995631	10052.3003669937	2571.99490095027	3216.37138487805	6844.14690066459	2135.53408751647	7515.19745786865	13028.6982135425	10787.2029566611	798.207019255112	5946.2624233907	6630.58498519979	3312.75085145918	713.080555677138	1707.75597011012	9833.23785766916
EC:1.1.1.94	25010.8905969308	14193.2649002271	10201.7984809794	13251.4320760425	10754.7816055938	14809.3383632539	19937.4598638864	7417.22390015109	14273.2719433991	7912.17414059643	10984.5555564399	14184.9499768196	23180.968356638	20129.836195045	6872.27775388894	16027.3373817956	18108.7914402849	14263.0902124757	19694.3061172379	10767.0613299438	34242.4440240942	38712.5691574725	20772.2279742986	26632.7046783595	35622.7226034608	35668.0628246112	11837.889031047	12743.5886010083	3852.03916090977	11749.3636333048	11733.4220812455	23785.2508974681	18384.9660836508	16260.9808929806	7998.34739564521	12515.3679464019	14625.578982432	17949.4697344254	11229.1839194593	23065.8222136736	17618.8385446699	5958.97847012674	37175.5798040562	11684.3523452396	10367.0535474876	8266.41363843492	6611.46781615493	18066.5975250007
EC:1.1.1.95	54097.3963997731	16901.0081559932	19537.2381785075	37949.7082898302	23625.39804635	29484.6367671818	78371.2719078874	14912.9255820522	25869.7487925997	18656.3888773978	17135.9020322831	29648.7230736288	44806.5612582908	59820.1723225829	11997.5102428283	44977.0653643571	25944.8842084412	18480.2869459738	23424.327481621	12645.1930696357	61318.1935767302	61810.7695607443	26708.3865915966	39680.9112586586	39232.8946276771	60363.5240533027	15910.5557572567	38313.6143785008	3197.55055257025	20700.2215548804	26873.5835330735	26609.4270011539	44930.9094871326	26934.8392845565	15139.8491045285	13293.0913375165	28830.0723308379	34364.6571990833	40541.5841087113	56181.3821972163	32688.8470068338	6606.92325139529	53441.5305710718	23456.6611087458	18063.8783676841	12309.2472068819	10446.152506823	39324.7568938907
EC:1.1.2.3	15316.2504793598	13757.0514266172	1181.38077380719	24478.7266217193	8378.96358430738	14712.8580252064	57187.2259499169	3059.24631570381	4026.05474218131	8878.16293109068	897.849546674035	14706.726257586	43635.0677422729	34301.4437269253	3702.92840143729	25220.1594813341	19664.6842802124	7072.6086454803	21186.208913037	3430.07131492357	30428.4430227477	31523.4402018244	8790.92709200139	22856.835870816	1189.63373628682	35395.149329057	2375.87957771041	26987.2009347981	552.306310876282	9300.38654786064	8093.83063102353	13144.9394396957	19338.3192419003	14479.2801267087	6297.43223246897	6226.97570886406	15852.0352230468	8724.72748458676	12641.2999840875	32481.9794619694	8506.28206292111	3304.92828905178	13296.4904466071	13697.3426174634	8649.89166577402	1272.33227637963	3687.26751907679	25798.9145987789
EC:1.1.2.4	4696.68891793385	1859.06289047712	305.632986738188	11272.5744257215	4084.12000448021	4279.97374039472	15138.134235271	425.423551480962	1071.27653903929	3619.16487675235	17.5659638682052	3649.58368047795	5659.71644707637	8129.55476589652	208.7196374166	7109.90767603635	5212.01189753806	1933.36587442029	15385.0255328357	1526.52419128871	9862.81303948717	16334.606714589	1638.13795124576	3731.33611865926	1241.12805570321	5382.09071452414	798.24867526894	6582.8623058242	22.6650634128497	1422.28094071076	1018.26766318859	1838.73887738574	4997.24422414063	1212.88396775734	1243.92342228697	640.763463505847	4508.26377343906	2541.64404023859	4173.89419210874	7522.59471939887	9886.70079453782	406.485322940394	9487.69086089064	7462.82161947846	3931.57900810221	331.470116421326	2357.56438217238	7693.58333595645
EC:1.1.2.6	0.150200835381649	65.1310017101442	4.52602614422677	23.7755595439199	222.329822430767	240.615855177432	1114.07596907898	54.34759118488	0	174.705735937828	52.2295493614145	146.319750278408	0.0983749077660349	18.4	0.459321515924307	0.00393154165001204	427.444509057513	0.00139354768698738	0.376160800491597	35.5273498563178	157.372336170593	7665.4969976882	0.0763777580971852	24.3147116911365	463.338886801948	4706.17488855033	11.1683066826309	149.352282412678	0.201965222049675	4017.69767658508	725.372803826761	306.906692539875	2040.48806507312	2958.87254837747	42.8075451115562	915.76950176145	1408.32497248336	3172.25511999416	506.221536541174	4671.30037783161	621.137484483686	0	25.6	82.9810254916759	15.453476461368	0.00872191365704024	264.07410046004	55.7995575862467
EC:1.1.2.7	1.56263161305944E-23	0.733658034422788	6.89938053201673	10.8074433795286	0	439.677940033493	610.170533863503	14.4408370974475	0	2.09660881857117	0	0.0060713771931093	28	9.2	0.440068176263844	0.176477544290951	795.145218742455	1.78640196438805E-24	793.773829408547	2.43123707650435E-169	9.18135054308402	574.891834633636	1.17163814815146	53.125874450388	0.00193531010778462	0	0	8.4	3.59177989262279	731.17458634683	0.00405559514384814	1.60005084752845	1.51812826587644E-23	0.102991584618453	72.9058550798033	0	1.11634452581583E-23	102.949416102843	4.46287087243611E-24	13.0147933012716	135.42891088977	0	1461.28392471417	4.00000132720624	7.6	4.45033471830005E-25	957.050756744726	8.40018590417292
EC:1.1.2.8	226.946298940037	175.115143886753	446.321668540907	434.310156072467	1851.13572679079	2297.19138292236	1595.69312900693	1603.27968881224	0	1403.19898744403	8.60946943542062	74.4144097578422	7140.28334454053	73.6052341034816	601.694480428474	372.81748486719	20987.4953117522	1376.03683567736	8418.53761238608	3116.53091880471	3245.44947646903	61346.182356367	4715.23174692482	81.7726491077908	877.583681288558	93.9941081990331	311.645221652232	90.1345907773587	10.4747013262345	250.709030974076	324.564546712668	2720.13877890155	14.331057816312	201.643076661245	3315.27444851691	17.9988388717751	154.497765501127	4955.9248148946	1671.76919451387	28.1508739467643	12719.8709360489	0	2369.88062712685	7637.08165011297	904.98125753257	5.24965883403455	860.611919284742	3144.4682999732
EC:1.1.3.12	5.42086473466834E-30	3.7181641305107E-26	0.00405596532467801	0	0	0.446688062207803	65.6113806800091	5.75444973763763E-06	0	0.0273762609824208	0	0.000104868668769054	0	0	7.5734752049163E-31	0	15.0780223224887	0	0	0	0	0	0	0.00652008180353126	0	0	0	0	0	0	0	0	0	5.88342356992982E-27	0.161912304167488	0.321428877422708	0.00035064201972748	0	0	0	0.0123758932427081	0	6.91467865442372E-24	0	0	0	0	0
EC:1.1.3.15	19165.6742724119	2344.94005321079	3451.47908596899	11844.632094783	4317.36158693949	8938.94374183791	20159.9208804058	4085.92528719316	2424.33975449007	3657.53065070788	194.927598244125	5962.00701888293	6214.18299338723	8125.69289710453	1830.62293627544	8707.05725544175	12760.2829079283	2241.74183572462	13301.7797499653	2769.99669418604	10997.8484713719	16337.9736823869	7384.93042816698	11816.7946636315	1604.59004659898	18166.5341208359	1580.08655703541	8284.84145390377	1597.13179583819	6387.581716185	12134.1075272962	12050.8364202256	7127.22665983941	11052.0060963442	2585.59072552331	4746.76137436703	7480.87787214239	7235.8902945576	6307.10581613978	12184.2579567192	9507.4391000174	399.786030675259	7204.86281636663	7137.45103712634	6066.82093257909	1297.44399766928	2975.68191817974	8097.52199989306
EC:1.1.3.17	1.36089529017292E-61	9.33436324455985E-58	0.247451076964681	6.65156582372133	40.1475126332165	471.21821741404	252.52997405826	13.4859892323749	0	30.3220370497806	13.7980834148599	37.3335059858151	0	0	3.30040316994115E-06	0	11.196058041721	0	0	8.8329678211631	0	62.8311445058648	0	5.82096343182053	14.2527928847877	6.95677725638149	0	32.9323564047353	1.31346490409503E-58	0.695677725638149	0.194461845070925	75.2177966177075	0	1.47701959342465E-58	0.0103865659117667	3.85303697553809E-05	16.5575936769201	0	0	3.34579113028582	0	0	1.73591374706017E-55	15.4571984544821	0	2.0549286435028E-06	65.5747328513034	0
EC:1.1.3.20	0	0	4.81657578954465E-19	4.65686575679337E-19	9.39882160498846E-18	9.10132596875221E-18	5.91190841078962E-17	8.24130543918176E-15	0	1.42048704917394E-15	0	1.46246007437114E-14	0	0	4.43071892288468E-16	0	8.04317018395962E-16	0	0	2.06786132810202E-18	8.62585780401362E-16	1.47092230555595E-17	0	1.36272942646956E-18	3.33668137602467E-18	0	6.20666366718229E-16	7.70706154109159E-18	1.02750718714879E-15	0	3.27605709239287E-15	8.30693614628649E-16	0	0	0	0	3.72808639080783E-18	0	0	7.83273779583832E-19	5.23378344441357E-16	0	0	6.17750612994093E-15	0	0	1.53515168298186E-17	0
EC:1.1.3.21	0.00145597365122541	15.320620261296	3.68428597238788	4.84014095234366	194.442349761	0	0	0.0338147120926319	0	0	0	0.00950893103402599	929.595868241429	15.9907517656488	0.936470503037479	9.41496349563163E-05	674.392528328318	1.68077005770532E-07	0	8.18232801325015E-72	0	0	0	0	0	0	1.32517787107941	0	1.1690971022455E-08	2.44976656341666E-08	59.6677828251619	11.6186374896336	0.0290010991645059	25.1804248752789	393.047119324731	3467.18761494567	1247.46987150258	0.566048133948911	205.347706179305	0	0.162020589912108	877.155	3.64200204309306E-48	0	0	490.205625629306	516.51	0
EC:1.1.3.37	3.40972539322478E-62	2.33872624987302E-58	0.00287352803196113	0	0	34.0383394611436	0	0	0	0.000313559855057813	0	0	0	0	0.000446644916775225	0	0	0	0	0	0	0	0	0	0	0	0	0.00390933648289186	0	0	0	0	0	3.70067502647513E-59	0	0	0	0.00899421387260394	0	0	1.12764428818638E-12	0	4.34933475524553E-56	0	0	0.000278094337478262	0	0
EC:1.1.3.41	21.9832448536306	0.0271879605989277	23.161848414874	44.907049532026	266.573144440614	706.408189233886	1440.32576135086	248.044016998177	1.09	185.656309810857	45.5921905154146	491.689816131073	109.49	0	21.980669493742	2.77566649476975E-05	53.1273969554335	0.625595388165705	6.87646447165194	50.3795684035087	26.9833003088426	358.36267114207	0	38.388892246528	109.103065767216	22.9868674155619	12.2101564953607	190.250154428991	20.0074955885982	231.858740305254	63.6240952508803	474.508775062694	0	0.0627961363364983	0.0879203500808463	0.00100770490136543	660.871576574278	0.0275565985014657	504.394424207805	19.0829986619256	217.945376122871	0	7.146834448645E-53	208.063986588536	28.6365922518947	0.109094609739399	374.010956012861	0
EC:1.1.3.43	1.61481206533561E-08	0.000197227635758429	0.0407945485761558	17.9656030630748	207.517260882802	288.744610774407	1296.95712626111	67.1653168122186	0	156.171863118419	70.8649445688935	186.673859735994	3.0285823752774E-08	9.2	0.0047670086143543	3.55284697208368E-08	57.8949937305848	0.0297647267322599	1.38616037698223E-09	45.3648348257049	0.00090457142632688	323.939438613626	0	29.8956194517456	73.203027293842	35.7289936456452	0.00949756747780707	177.488265337145	2.73855856055318	4.77723765149802	1.0255090426557E-07	386.307636212606	1.5688226322668E-08	2.06186906214705E-08	0.0328345643169151	3.9235081028855	86.9607891312966	4.36085308854714E-12	4.61189807668854E-09	47.5888802717783	3.82547524004598E-05	0	12.8000002601987	83.9977979311543	7.85097502349404	0.00283494707250761	336.782266704487	8.40026576760904
EC:1.1.3.44	1.61481206533561E-08	0.000197227635758429	0.0407945485761558	17.9656030630748	207.517260882802	288.744610774407	1296.95712626111	67.1653168122186	0	156.171863118419	70.8649445688935	186.673859735994	3.0285823752774E-08	9.2	0.0047670086143543	3.55284697208368E-08	57.8949937305848	0.0297647267322599	1.38616037698223E-09	45.3648348257049	0.00090457142632688	323.939438613626	0	29.8956194517456	73.203027293842	35.7289936456452	0.00949756747780707	177.488265337145	2.73855856055318	4.77723765149802	1.0255090426557E-07	386.307636212606	1.5688226322668E-08	2.06186906214705E-08	0.0328345643169151	3.9235081028855	86.9607891312966	4.36085308854714E-12	4.61189807668854E-09	47.5888802717783	3.82547524004598E-05	0	12.8000002601987	83.9977979311543	7.85097502349404	0.00283494707250761	336.782266704487	8.40026576760904
EC:1.1.3.45	21.7958873668215	7.81494719061543E-56	1.69587425883907	5.12237163367449	88.4415652794451	120.445571437347	458.230399789139	213.835302625014	0	49.7667706264499	14.335090936259	66.7440085773072	4.12289103360214	0	133.996606764387	0	21.6108333377378	0	0	16.0279364503573	0.040056059679291	114.010784555378	0	44.7227969428886	25.8625258489169	7.22752802654656	0.0288220019284645	60.5638937616473	0.0477145463610372	0.722752802654656	37.005719861543	134.546727194107	0	1.23659534343118E-56	0.00739196933196759	39.4276281677199	50.7316084291834	0	20.7850258632992	6.07113358704943	0.0243042195641536	0	1.4533475830443E-53	28.3346881453618	1.08400212503015	10.7124193575153	118.989185987032	0
EC:1.1.3.46	807.297451082152	1672.71710275749	76.9620492524891	3909.28656260774	1494.74881986108	1906.24516478042	1041.93150390355	749.553568117632	902.899999567711	1815.34030103674	48.3575651935858	1465.66091984145	10.5188591132917	17	34.8903134966579	1169.69121829633	672.890391248094	792.75725698654	1717.77708204212	1427.62426276485	4860.32057376776	4469.35280001696	1431.09137227538	3099.60262393588	57.0815382906156	35.4084489391565	39.9700179925874	127.81195606191	15.9798433334161	956.778074560053	491.941890600789	1390.83837579709	917.082769099521	253.681256137889	94.6981353753364	1.39815107678549	1827.96831331819	6.8769609138521	861.216612920283	1695.5300397168	1853.84544306157	399.10320072388	1126.45498290362	324.48873941096	511.009493143676	30.7276761230915	858.228208797178	1096.48003033315
EC:1.1.3.47	91.5654136320673	48.3835383624223	32.988371504752	27.8362851905901	339.805557889733	66.5889702995404	120.257157510219	0.552670471983082	0	182.251821043577	0	0.214974772029988	0.00854537241850575	25.1947658965184	0.137260223263125	206.9152385492	400.967192360764	3.14530780020172	228.065113932079	0.0443274916781096	2147.25739191934	513.231284051548	2.52337413635877	289.261074047297	676.721789772723	70.9274183488838	0.482770794302289	8.56521161341074	0.952202170328901	17.1120417486381	9.50325660897098	0.364676173678369	0.0041924768449159	0.00981116418229609	45.9336477166446	0	1.54190822686291	0.326687490520481	112.515582522758	6.62081888977394	431.510705664015	0	109.224716859851	320.701326418406	7.60197333757358	0.0034254120252842	44.2813024143165	73.5401791244958
EC:1.1.3.48	0.000595257196405316	0.020675049780274	27.2837104097717	0	0	127.182557068568	0	932.133653227765	0	62.7782605964469	0	0.665310370378244	260.19	0	28.5070145697559	0	88.02	0	0.274883729093301	7.85268176392178E-71	0	2702.35	6.18	0	0	149.322517917678	5.4	771.525274162758	0.142950465996482	330.324979462763	426.2	0	74	0.648640491985691	0.0524491713959509	72.5803156765081	915.71	0.278453357198153	497.58	0	0.33731751985206	0	1.76085931387268E-48	0	0.00529206994443462	0.0693770473170855	0	0
EC:1.1.3.6	271.482778855377	4818.43139917969	302.061943983049	135.152785498094	1834.87757075756	3247.92818360582	5387.28925037339	699.299129790227	0	1495.81753857774	607.110743890732	1495.19839614408	348.710699704337	0	288.479449104214	12.8800903341429	1343.71331294632	2.24968846227545	36.6142319675961	330.516779622822	177.434577570165	1321.91593958747	13.6978477220087	514.382952735285	388.384726641716	124.631319509892	283.327191379384	791.076374738136	514.429094305142	750.531849831485	626.869942234169	2002.17597395093	6.25738630128705	12.996213756753	188.642247969921	448.682626926961	1222.18348214629	0.522735922236648	589.813071117037	81.4909701119985	363.390879790821	56.9114886450291	0.130245198639369	502.056006521821	46.6476628142963	118.264781184385	1582.00424698346	3.92860344576344
EC:1.1.3.8	36.5873235170327	0.542307902065942	3.3142225343046	49.1709186604133	251.504260927489	349.076084267204	1207.31882208681	134.87502173279	0	151.10830930831	59.3433881156871	302.464249082598	107.441453225461	0	3.97622123163391	344.514799448732	264.274897901494	0.0185496824533619	7.43442869162738E-07	40.9836269815147	234.74425123782	426.348846641803	0.00063452774911099	28.0955507031973	66.1307907902231	163.423712928301	71.8799993337445	154.741173023463	129.777017848715	161.96283926738	169.723423107577	446.347267338288	99.9688604317181	28.4695132065295	17.6805297165321	60.1882840794107	155.816794769236	190.31973933115	104.705076930465	65.7688190774428	75.4242569647458	0	0.000139553036876274	687.439247297969	0.00784084478028094	9.77398674267721	306.266784922603	0.000284495305189219
EC:1.1.3.9	0.0638886597405313	0.0381874081569464	0.364472414414077	1.13926099837081	22.5099376909969	34.5127017406812	139.2609359648	8.16547818816328	0	18.2080203690811	7.12870987203158	20.3165389137734	6.46148137068314E-06	0	6.76788287723381	0.243311637235712	10.2202086137835	3.93855825094918E-07	2.95737356387061E-07	4.87105489441163	106.600474849342	67.3224757261562	0.00873368734010909	3.21004593120175	7.85988785945093	3.59418371479637	9.22495698875285E-07	18.1566182705871	0.022936218175383	0.359418371479637	0.92884062012018	41.3910346435099	3.34708353817506E-06	0.135542864303101	0.00466796512393913	5.1522849469056E-05	8.88812804690651	0.121167900455457	9.83948587605549E-07	1.85344317596041	1477.43160591475	0	5.55134064949122E-05	8.52408213903479	1.57542330037967E-06	9.81184687078567E-08	36.162038611731	0.000113170618686467
EC:1.1.5.2	1395.44082977655	6374.340049351	1468.12659753211	8001.96574358689	1133.36731301431	8256.36092094321	482.922046546703	2294.68608944804	902.9	1154.50419027168	627.48	4496.54355461246	32191.6294764093	2919.82036070444	2619.78681043236	2830.05152726108	31718.2364143046	1300.53604912362	23010.6555015462	806.135133949507	21101.1170939886	55397.08436374	16683.6614144325	24091.3114462363	22351.7898515872	30127.9399468563	986.9803580532	1634.24409029148	494.332054650291	6761.54920902366	5738.21728907777	16772.9270776208	4665.79803503775	12237.4368982205	4775.76458439836	3877.49776502981	5455.90841336817	11139.9955849887	5258.5214045631	10960.0549693549	2751.14719504626	2740.0676591804	6121.98189195205	11296.7445953971	1476.1644954918	177.99158019904	1265.26182361888	13630.567476957
EC:1.1.5.3	25858.4235035628	12488.0127579766	13224.0664408848	20379.1039990133	16134.8035399302	27193.857898625	37342.0760274877	9536.21232184733	38597.0551712855	10424.9592215572	29018.4512656698	22297.976552478	16283.1496600135	49875.31481107	11101.4867455758	26796.7190379728	22491.1756741402	10848.7905803397	20745.8806539017	12003.6283143213	24546.6706472979	55794.310874345	35976.8768024082	60914.2498109324	11969.4877371753	59924.1026659419	6163.20974035715	19178.7150704046	4558.54939857355	6885.51518743272	13684.6457932151	45389.0056860141	19219.4631958692	37983.2829179186	15424.485426954	12409.9346836829	16392.2830343902	13377.8078030406	13681.1227065157	21744.9510812628	16576.1494166538	5323.66010115157	42201.7699465114	17154.5714744007	17414.6339406316	8023.61686222651	9269.8311264921	28411.5142071468
EC:1.1.5.4	18505.0715452295	9224.76996528454	1329.79117878861	5530.7498521394	7705.41926915139	9902.80437430718	18805.8582196116	8308.48050516315	9353.33163522804	3904.43588281553	8667.36448869994	11002.7781033952	14471.1960775811	10217.58	5071.30099619367	23013.9521315405	11006.4884206798	39205.5422417562	4626.51190067674	3317.81414130829	15852.5140057532	7095.04732586785	24240.5176326781	10877.0875284579	37889.1767302145	17777.9770545983	1910.30097202207	15467.768745213	592.489116492367	3312.53077461082	4735.15771475406	11506.2451810991	10279.9125877522	13076.39629706	2988.87055892482	4813.2515352236	6024.65527397457	10191.8715952441	5432.64578792	13113.7949039548	7920.46880829762	5052.77318422239	76516.7608630276	12704.5824336512	3383.10083112551	842.161973330403	6398.53703040321	14459.147864894
EC:1.1.5.6	1.32444201854135E-05	0.0630279362259676	998.194894613461	479.765928256631	0	218.548009130778	65.6155392024033	516.488854907604	0	0.0457525823992284	0	0.0297910863362015	3.57058124419029E-27	0	32.4531836699604	0.000832928465941418	145.994845538854	2.1764269543198E-28	0.000566028136997682	804.764484690317	2.15697107136363E-27	0.00556596185895869	0.0285351269074577	0.00487989199604083	997.028437209325	0	0.0309043498463017	144.676148778162	879.023043931932	1.22188357397162E-05	316.683601121972	66.6688028628989	1.8495810818816E-27	19583.495647479	82.6585479181967	4942.85672678396	1.36007593180476E-27	0.00291959845401816	5.43724909289718E-28	3.31809653211211E-27	48.9040320319107	0	2.72387341376411	1522.52723082931	858.424999999997	92.3413511404724	3.4620717183051E-05	6.25374995753627E-26
EC:1.1.5.8	641.453023935876	558.3480799342	442.811261140571	1254.56356171859	2193.55075588889	3999.04288270856	423.198819849005	117.933891639161	0	1573.58637215986	627.48	822.640686387509	0.169662087796546	0	1367.56334110394	4.96480221449015	1632.79620721324	33.1223539786487	41.6395225888508	410	1403.65268177196	2.86372205065359	5242.12117502589	10974.9425756971	210.316088883709	10690.2917551575	118.474953400658	172.227702446566	54.4743829613909	318.021099601882	1172.04243884201	8366.38439607327	1.7940973957411	247.646379739929	148.37725075118	616.503761137252	1.32358670013389	143.439204963403	126.634272805878	3.28863841422018	203.648443444154	0.345948378420172	4262.333440283	0.0138981641529292	399.634397638768	87.3068084682729	899.403354454751	1.36407566301836
EC:1.1.5.9	0	0	2.57072628076671E-05	0	0	0.0322897576942611	0	0.017579193666432	0	2.80593150524884E-06	0	0	0	0	3.99687136394003E-06	0	3.43773590640874E-07	0	0	0	0	0	0	6.41324011021204E-08	0	0	0	3.49833043064478E-05	0	0	0	0	0	0	0	0	0	0	0	0	2.17176680191058E-10	0	0	0	0	2.48857034345381E-06	0	0
EC:1.1.9.1	775.729555656695	712.392310226825	36.1833094642388	491.002622710738	2502.22755460777	1451.45046114022	1.94307810800327	700.623494531049	903.957205259052	1968.98927478779	0	971.427767546842	1.71745958238843	34.4	3.81819193444019	1204.70119669261	14076.7822413296	785.320987327899	6938.07792518617	221.414013807306	3444.25620391692	69875.7454943527	2573.36184425091	2839.16533817448	170.451075416668	5108.6834085161	105.898947084099	20.150438189458	0.121298059012718	4650.14984040901	1402.80373148023	623.195616673029	2972.7136680171	3120.80099682815	2040.99213557758	916.000039995969	2544.98811952097	6200.26792155284	2308.09145545173	6367.25464078809	4585.96618988333	399.541811047389	1271.07536140084	4652.0387160407	528.914577972634	8.56668706439404	339.564555991746	1117.1584163448
EC:1.1.98.2	33.764728823547	1.40849685382565E-56	2.19962445233943	67.628438129389	175.721815137429	522.318891116019	804.587697138416	37.7423040237379	0	131.21179105855	37.426711147741	100.767478033312	0	0	1.38215027071006E-48	179.0055758373	271.582942443361	0	0	23.9590474474109	0	326.044678655542	0	87.9990081685035	38.6600911379505	224.869960781173	66.32	91.0089378558162	120.57	111.95646889213	129.655714200046	276.147014097229	0	2.2287299046241E-57	138.922964408307	94.8086835639206	45.1085891965575	0	1784.98018482848	9.07531534843618	0.0009906356805146	0	14.2592651949409	41.9269897363828	0.0287206336646991	25.7592416000459	179.878658365472	0
EC:1.1.98.3	15.2907613835996	0.209844668940631	16.9976079620503	26.0981230483068	304.224684376538	888.355458854561	2086.78738166315	454.140318180713	189.12	186.776512430438	72.3484601325779	839.423155362113	329.893717047456	9.2	138.147732596046	146.257252461593	617.913412462772	1.31608879043841E-07	2691.63023298246	108.27873052224	11.1838619974439	1166.82863976327	186.51	106.106907866606	103.542871968494	242.476959011855	73.044357780212	202.023598048135	130.675816456688	338.612123730672	302.352171695305	526.785473061789	35.67	62.6709204698317	369.20831202103	130.660564821123	1005.96673979754	0	1803.88	19.423587318247	181.438176537036	0	2249.70440573547	386.936787994315	50.8930750529565	35.5000004013066	650.834747026017	708.89
EC:1.1.99.1	14718.3616953497	5979.08576132781	1631.46218752492	22917.0098021498	10990.3339795037	18740.2975961441	47431.2938527799	4830.67998589987	5348.94813280294	9473.5469469697	3724.33618930456	13811.1637387005	17697.8446635424	26403.2569856436	4538.54080847274	26661.2003010106	28836.1728855131	17385.8884823935	21945.4261307912	4775.23806068909	31386.2963561266	73872.2311648099	20983.3272927925	31569.1531965328	13720.2317308522	43114.8536599813	2691.13189054144	22961.4407047129	636.14237009698	6931.65805980396	6846.75303832239	21828.1397872944	14759.0870744027	14851.8594667784	6672.85892803035	4616.99172866523	13302.8640953344	9316.28172146325	26246.4230912338	25728.8069319983	11339.0458939866	3750.4314068225	40235.1294301387	17070.0325561	8953.9613328947	1175.02031299944	5699.91195012562	29181.244992551
EC:1.1.99.18	0	6.24011722003753E-14	0.810019200681599	0	0	0	0	0	0	0	0	0	0	0	0.431730602571318	0	0	0	0	0	0	0	0	0	0	0	0	0	0	0	0	0	0	0	0	0	0	0	0	0	0	0	0	0	0	0.268808244271668	0	0
EC:1.1.99.2	0.291813684650042	3.80263020584777E-57	0.526877060044477	0.310890857383463	0	4.33769987266031	0	0.0126865587828084	0	3.62004971398064E-05	0	34.5234981071839	0	0	0.0396577925517969	0	0.834700164867955	0.247298023930932	0	0	0	0	0	0	0	0	0.0457565096862033	0.0345119800229607	0.0172013656385234	0	0	0	0	6.01707815887594E-58	0	0	0	0.00103838511768578	0	0	0	0	7.07176041511405E-55	0	0	0.0235860511665145	0	0
EC:1.1.99.21	0.931528607484182	0.0900698087627878	31.5650727379081	2847.95150790474	4.50609629137185	824.537320790619	604.430801532482	5.42759288874954	0	8.7286653916834	0	1.69349488449279	8.75538858623302	0	0.0179219108939239	1.25097182488274	1755.47459526617	0.0646497403805018	3228.56158653273	0.0001289407554751	412.097806530425	11020.1212671681	0.604687384100455	0.536470470007195	2.19609693990436	0	4.86667785477211	0.00930687025553663	0.080753908387701	238.46772274096	0.145758219293263	2.51179871692685	0.549565231718147	0.72732694784216	21.5809008292742	0.126003037061827	111.325545208686	1.006895572208	911.824695461699	7.55483121495505	2331.15843467459	0	1317.11150596267	242.770549966593	184.812924703106	8.14467633740428	683.56632320911	699.009850309397
EC:1.1.99.24	3.03218764819839E-59	2.07977359744959E-55	0.0775339496463699	0	0	2.82654204001878	0	0	0	0	0	91.4802982279043	0	0	4.23626102002136E-60	0	0	0	0	0	0	0	0	0	0	0	0	0.234038576958419	0	0	0	0	0	3.29092223308389E-56	0	0	0	0	0.789033218819262	0	0	0	3.86775989319856E-53	0	0	0	0	0
EC:1.1.99.28	7.64702461287813E-06	0.274445287056212	21.926462657675	274.769584611231	221.753297738806	442.134917368038	3.28682532896679	4.80217649247459	0	126.831270280318	2.39745207645853E-13	247.291793647111	13376.7389066586	3	3.49479858646286	0.0355466097834446	1484.48825795702	1429.07829993098	75.3950983415208	395	2239.98371309228	3158.42848806168	0.204818869229279	14.0113190679526	172.297539291576	29.1531210281448	47.0145606010534	13.9646557802666	0.629088997944274	99.2661150024774	4.83947301429597	3.42517054687098	35.67	0.200849731710816	26.4019092318279	0.00499721795571251	341.335926561895	0.110204737960017	1575.77962669584	4.00000000000006	35.2497821586245	0	5122.3248138736	2215.38377330716	1587.00529206994	1.0672570265621	231.653493215393	484.03
EC:1.1.99.3	18062.2724894679	2483.99533494568	522.026047227191	17644.3429726213	10221.395830955	13432.1451187172	63632.1813269226	8868.90417065469	5425.08174374341	11056.2110993878	0.000213645258079461	21152.2974676461	24523.4366841125	32115.7754784654	3574.75185279113	35646.6962617127	9305.45170288024	1799.3201344668	125.167980433895	1.99987978214056	16977.4585033041	425.715876809148	11083.1046274547	21369.1229963619	622.225635939644	39975.5743675285	1645.45624890546	25028.2137535567	119.64359292195	437.288258686546	2799.10495561921	20713.0197769023	12603.5020585791	2898.51021323978	4276.26973066614	1782.55895653189	9007.35273294767	4678.4456132107	5750.70944144679	19352.5975450237	1502.25359100718	0	2424.56508621706	5752.54769503954	4364.06064958894	1174.16451584773	906.098806076957	13923.9623230617
EC:1.1.99.31	5505.57820967317	0.603693399196263	42.8607562029101	8153.51073636251	3157.8460707667	3046.37895286986	27855.0738807563	320.7930814144	0	3074.44452893836	21.4219909104696	4610.36156557564	11303.0725915	16035.12	0.686407390175097	9780.41174619557	2658.3604898285	869.310492670338	140.748265609208	1067.71433479806	7527.58600788481	419.463739732843	52.5299268704038	9.10699291682317	22.1279427328225	9031.54063184659	705.427908030891	12511.131169361	1.61706256434477	7.05152205039563	803.202862804755	2412.4422411392	5020.02916928968	812.567696090103	2167.01535403519	773.681428877423	3498.01634832706	21.0043390229313	2836.41801603928	8096.74616505343	1796.36105423289	0.0720125155900277	136.024308201956	2877.1917724212	2108.32197068135	578.171364042881	110.710799634863	6911.45496618362
EC:1.1.99.38	2.28264605299535E-45	7.41787054094464E-14	0.0335605654738346	0.622942759100563	12.5726790693161	16.5323673814232	79.0828151229066	4.12325902438243	0	9.49571184926799	4.32103667620884	11.3809081276372	0	0	0.0113304778434672	3.08431692711463E-14	3.41343593618068	0.0354733260255715	0	2.76615068683477	0	19.676332694556	0	1.82290508931688	4.46343444534115	2.18231293976055	0.0105537868624534	10.3096340579742	0.00872163631547157	0.222198179276703	6.34116013358498E-14	23.5553625903364	0	0.0123356150824941	0.0182908676106566	0	6.1398989885895	1.00905959607047E-11	0	1.04777495180364	0	0	2.91166902529567E-39	4.84060861389813	0.00194228919336891	0.0202418212235871	20.5355205620748	0
EC:1.10.2.2	4253.69967032788	8341.01424644801	493.218509430223	11598.8307173591	5284.6334204485	5106.41567445576	14922.8736822634	971.37199961317	902.635698638924	5007.44135946823	0	7760.64174196834	22195.8729152574	10270.58	2129.62265422939	7703.01912164254	13326.4666581804	3299.25666521682	15188.5069308956	3722.56535696406	44009.0949148404	31644.3953928486	2951.46352049579	3659.45704789619	42122.8633937776	15751.62	1284.23851080003	7581.19491551121	188.815084354547	6332.7163924593	2946.75331084548	3559.79695210415	6769.98528845219	4158.28200893612	2751.47238499774	3640.41484154755	6317.04801601372	6449.81401428867	6366.37551798298	14107.5624413545	13733.8445796001	2078.43501731068	11882.6709630715	8042.39219188766	3921.06190988631	298.024923680829	1962.05600876554	12927.3032636729
EC:1.10.3.1	7.96231137990685E-32	0.00708160128091602	0.16240424501811	0.00440823643197802	0	0.048134238573552	0	0.0559002584081542	0	4.35219606547902E-32	0	0.00906264061989589	1.49333265643239E-31	0	0.0473962353952731	0.0029444976939467	1.36378137152837E-32	0.0412229622851824	6.83487619454499E-33	0	9.02115123437758E-32	0	0	0	0	0.0268196623475969	0.00762731073671026	0	0.0480302692170462	0	0.00605370065123481	3.42620108107395	7.73554679588223E-32	0.0907963660012606	0.0222399278589996	0	5.68827780489936E-32	2.15024837369168E-35	2.27403357500749E-32	1.38773537688308E-31	5.21800385902688E-31	0	1.28298725993067E-30	0	3.64100881391649E-32	0.125698558731464	0	2.61552066682337E-30
EC:1.10.3.11	79.576192446988	0.817766425986265	6.95731177166319	140.684081159293	750.575952080637	63.4105327606281	3.02485998125999	3.4439310291039	0	784.814015512029	0	0.197078592875709	0.432091229404881	18.4	2.19924650655005	27.9121122778225	789.017496363303	1.8248911896292	35.0001484516498	1.49545054589383E-169	459.444726886831	890.000275066902	0.166683089735812	0.713263140136784	0.122393774344369	4755.48243454148	2.25161974254096	16.8	2.88053759917692	3922.70616763453	722.019335283919	35.280070550989	2041.0016801397	3039.33600018764	23.770614204611	916	1339.04494656364	3173.2134868791	410.168283246167	4659.00301412345	619.048395536495	0	35.3478754304101	136	15.2007908171998	5.56397111847423	210.066216850146	16.8568083966678
EC:1.10.3.12	6984.57107386778	10339.9200665652	1413.22374146086	0	5399.04	4837.67087278948	3369.74126464041	6017.02516159742	11082.5755243965	1399.57768687101	11465.24	3712.68	1008.07273742614	0	1321.91542919362	15583.56	831.826290321699	42765.7234304586	145.749716785942	1248	11101.344652075	2399.20040041943	20627.8124476785	515.128105200732	44963.832175426	1728.19460459971	1083.94303220071	10730.27	120.314124715986	878.194867976199	476.037623358477	2516	6103.73405729647	4543.78057167126	20.0905040278239	971.956491834711	5535.29469282524	9189.46898737266	762.223844497821	8217.08158277156	15714.0837717826	3424.72	69176.8580270986	5841.89334427421	69.5455870280906	592.132088240417	7167.18258640197	6170.88694962001
EC:1.10.3.2	0	0	2.30209359958223E-05	0	0	0	0	0	0	0	0	0	0	0	6.55274351725803E-06	0	0	4.09147913353932E-05	0	0	0	0	0	0	0	0	1.30553941278816E-05	0	2.84591956942001E-06	5.96343844317755E-06	0	0	0	0	0	0	0	0	0	0	0	0	0	0	0	3.89693671100718E-06	0	0
EC:1.10.3.3	0.0640156581172091	0.00832703444111706	4.69504600102377	10.7993694983994	835.997049196956	128.871266373666	0.13997219933656	1.32125318072025	0	738.506636015137	0	0.00108236993752524	0	0	0.046656577445964	0.000124885240995292	3.32813810593264	0	0	0	29.3886900104828	7259.17038292528	0.0183075699143274	0.148139957018779	0.00193581560887747	0	11.4069917231799	0	0.0480757373673189	0	0.643837312822774	0	0	7.28825240471253E-05	0.0602749407938921	0	0	0.0356401731028402	0	0.00853870950600156	368.359400005342	0	2.03908618376504E-15	7.8809404401584E-14	10.8049411879308	0	16.3337690014378	0.000185952730902022
EC:1.10.5.1	4.43079634695926E-62	0.000532876656074608	0.00172329104364275	0.000331711176028456	0	0	0	0.000455529142624764	0	0	0	0.000681945994580268	0	0	6.19025338469042E-63	0.000221567696729432	0	0	0	0	0	0	0	0	0	0	0	0	0	0	0.000455529142624764	0	0	0.000129306016117362	0.00167351110557095	0	0.00172129871607694	0	0	0	0	0	5.65177963701621E-56	0	0	0	0	0
EC:1.10.9.1	2.48348195204202	405.014100211114	106.380872077728	0.618660995115932	0	2124.60800930605	0	167.622410350408	0	0.0885485284256531	0	526.924235671658	0	0	85.5018993082014	0	697.772776936075	75.3419542203122	17.6235316983389	1.42307501492149E-69	0	0	3771.75964617371	7713.36170470014	221.339980689284	7731.06410925312	95.6249123232267	10.2424679357053	26.9909015059082	243.944034830202	353.523836082326	6044.14771701233	0	45.6998925965405	0.463388791087932	0.277943832399427	12.0683139416984	0.421426174100599	1001.29772523659	0	0	0	1.29375097440915E-52	1.05575726524591	0.0451231823289565	67.6948222484177	0	0
EC:1.11.1.1	1.08723424224818E-62	7.45732564610375E-59	1.53357226208906	0	0.0118453021521433	574.53	0	0.0141535839932072	0	0	0	0	0	0	13.8248153214425	0	2.46605408166031	0.0172028404646939	0	8.51545570751048E-71	0	0	0	0	0	0	1.37558951913556	0	0.00119658193846709	0.00250735924125943	58.8	0	0.0104390367237809	25.02	0.0182545912462976	3429.417735883	0.312229779402699	92.9008510835636	0	54.9981890619341	0.0218275431038705	0	1.3868406195699E-56	0	0	265.865556416421	516.51	0
EC:1.11.1.10	4197.02913168511	1187.29438177135	1427.82708897244	6848.02562717925	863.421323830388	5610.87945258509	1093.23350521418	1182.52534458883	263.943792446712	947.841161557717	282.587636309345	3392.61665780587	1718.8364263361	3713.14671854926	1770.89914222751	2256.70082139756	6836.51548942917	2531.97899252671	3259.30783245091	3332.17806952015	29402.2450265398	23862.3243024594	10617.7934623378	11119.4718871596	21329.4682586646	20502.8077432489	956.693738483797	1630.24353638176	272.094212958157	4952.38262256031	3461.851491008	9431.11623149659	4802.09455946979	4124.60482449246	1451.12828280089	2489.02623375248	4685.13881034907	5647.12432912331	5037.41414351533	7960.02051834306	4529.23473651125	3187.87033623466	31938.4646631871	1715.84933613028	1163.08761673181	207.674137765622	1065.75219707244	12762.5289791455
EC:1.11.1.15	68223.3953809898	31155.5709599533	17943.0026666053	24558.9776659569	26771.1390423288	35441.0377911562	40633.2225374593	14683.4973696813	34629.7677900366	19148.4966820501	29066.8069678466	33755.8457611626	46050.8713776588	42883.5001482986	17055.5674569779	35616.6873680929	41525.5714450582	39178.2817587861	22034.3442019883	23380.3304503732	84608.9847646765	73278.2763175777	59366.2312979037	73310.6634195668	105071.19930105	99476.6438978616	30431.7524090993	26076.4285087716	9169.29671851766	27950.965368056	30518.4979732018	65216.271079552	44186.479483196	45662.036797594	18655.7398538737	29748.7478616114	29238.2225439527	49525.4742450238	28144.6625793148	58014.970347257	42986.923854665	10629.2226231861	96079.8602813072	26018.987977593	18280.5880154389	12905.2261484922	13180.3689146415	35811.1545646837
EC:1.11.1.19	43.5917747336429	2.52339484134397E-06	9.24677236361903	50.9523918636005	418.801359376466	1119.16611583247	1952.94878724966	602.04883984244	189.12	249.203067319588	60.3527596210361	1127.07948508941	415.53545359956	0	210.455978932031	37.7252042580839	403.528670310764	0	0	125.310044613461	21.3661447659723	1287.97670442919	164.542331718032	45.0166104724498	151.824438437732	30.4289148621403	15.3738303412575	254.898739298341	25.4512279329284	213.265035194137	172.426756065977	627.807525517723	35.67	6.12318311011933E-07	275.024657775268	3.67802161968974	1362.73078389249	0.000343259668024428	1.93858165788295	25.8750023112393	298.45800932704	0	1953.76	504.945189634719	59.7922121003287	0.999123821934449	587.464334343885	683.626917512813
EC:1.11.1.21	7326.03770183081	1886.88681817761	1252.47942324045	6439.92215481867	4786.25758648333	8337.76185938271	2363.0970581831	1685.89905500681	308.802767441271	3755.50897111206	417.444942478223	2793.59446702017	13764.5366411367	1533.21963929556	830.05205983146	1351.07866334575	13142.6295559132	1609.81597299178	7458.50003908606	2311.86337287661	8079.31638536465	56410.5776753565	11797.7584088385	20396.2225198111	1035.35410548239	29613.2360631665	1033.85856709261	1195.49649057349	523.768337536576	11424.7635587459	7196.16530401328	16084.3946670978	8853.72800405603	15919.8780342248	1286.29564811758	5280.81567339715	7285.7224926153	14309.0586310163	6606.77719983682	16058.4415253351	8388.76255924309	714.519847289663	15123.1652558204	7396.6494189026	2856.83802321013	193.810454834276	1659.75235292022	4330.3188455831
EC:1.11.1.23	7.67570418453587E-132	5.2647556012294E-128	0.0173684695657382	0.0236575123321981	0.209961761755142	0	0	0.00598461254601606	0	0	0	0.0633301048853217	0	0	1.07237051959776E-132	0	0.00150274191352729	0	0	0	0	0	0	0	0	0	0	0	0	0	0	0	0	8.33066699235213E-129	0.00347510757712072	0	0.211752434232246	0	0	0	0	0	9.79087848162809E-126	0	0	0	0	0
EC:1.11.1.5	25689.347108633	1493.17930686604	1236.53210238196	11496.3810087308	7718.23126296394	7181.46458461205	29559.9466388732	3025.43347051028	1004.16403944431	7933.19646525385	311.465568186146	7766.30915172298	11673.2944673248	16170.1565535382	1812.74523991382	11821.7957243906	12461.4732989799	2353.43727286646	13803.1894045667	2925.82096037922	19941.6130347534	18760.0824638007	3980.82521805707	4926.40695728275	1695.5597563574	12878.5967886096	1068.60647318898	13842.1854484422	1029.03199075514	8154.10830744202	7061.68530599879	4817.0858581962	18369.8864533706	11153.1967266249	3358.87144680593	5222.60430685992	8185.43719317559	15635.6850360475	12306.2986389013	19911.1468218921	12677.2091075914	482.929400874802	20211.8309239057	8293.09546352617	3177.01625376537	778.252587827668	1582.37832211217	14396.695524917
EC:1.11.1.6	34391.8869517767	16881.505861165	3821.87929535005	16022.3577075441	14334.0332011903	17466.3498620873	36932.1556633804	9195.80062244273	19870.8270459072	12945.8380102337	14668.016981646	20795.1111001129	28937.9560200107	29580.3798026646	10627.5557882145	30757.2642185412	17880.2725605999	17358.2587656053	20867.8783304882	9983.86351056335	58744.2325759341	30680.3004036136	18328.7232678467	24282.9650709918	57628.3335525929	42018.2177349795	2803.60425947583	18881.2453499693	1470.90479657298	19098.1729832745	15366.9705479581	14174.6700994007	28192.2019886188	20733.8313348427	8804.84544489972	14261.5755311389	20423.8440419618	27495.137517692	16802.535921835	41933.9375521225	21840.7997056268	6204.03693834301	41247.3309528575	13521.0149087431	8185.69553262224	1957.39953273224	7441.31419420083	31451.5184241547
EC:1.11.1.7	3.6765379912268E-59	45.06470319685	0.910820785416356	15.3709558834809	6.80500739237791E-21	0.364535098358592	4.28038557696764E-20	0.989017393405487	0	0.000590486516235201	2.3387765139174E-21	490.168045304445	0	18.4	0.180044294471265	1.7347802264123E-05	273.885167870112	0.138404494134425	0	1.49718892596897E-21	59.5486091494979	858.668595324039	0.0556793623207063	0.00251485688270027	135.304398338525	0.915246242096399	0.0256083994356679	16.8427469545239	0.307473946857062	2.4	3.56761600398744E-05	2.14082429360676	0	0.299085943848012	273.655153274565	0	54.385503587063	0	5.75296471299662	5.6711193002054E-22	66.4358561681401	0	1978.24164854036	19.9941434901565	15.2	0.422028026862757	1.11149237533866E-20	29.7972205300553
EC:1.11.1.9	21925.3959332525	11657.9094868129	5028.80447364359	9103.18165186209	11066.4945599843	14846.1733867466	19036.4398439855	7916.86885788292	5043.78312406227	8861.3858805387	4421.48598998727	12713.2571880462	23353.6209411895	14682.9211838711	7753.00473295151	17767.4176395647	29732.6596231092	25347.610520301	21457.2715339148	9985.54825117366	35511.1626082546	51788.4269097597	24744.1152905953	25434.6830283283	45352.6029679445	39867.685220635	5416.29977344161	13015.2922098025	3623.83656695882	12848.8415631544	16237.6878553856	25638.6291983944	20997.4231493276	17153.4931690345	6495.82602581259	8866.15495743449	14690.9167886142	24772.2167288143	13667.9098025728	27433.0390198748	22204.918899495	7959.58020378111	49791.0713772411	16493.8342440491	8680.5524985933	2237.80524587711	6090.77163222271	26783.0318647766
EC:1.11.2.4	1704.16567972453	1508.37957579782	34.3884712343382	1514.57507648367	1173.37650080683	1165.85243382735	3514.89663722704	2984.28974551118	2903.79784394344	1521.38149785285	1000.78791053371	3053.28037982026	545.447670076331	1.03495825375457	195.34758028513	6590.09072685067	86.3074305126997	1.31548313709324	7.49200174491618	26.5727039553099	1417.87514485433	3364.51723252513	1.62367939357768	17.7032617678912	90.5021653078519	103.236781039757	12.9884334535371	99.4572953699173	8.7895224435408	311.484247642433	146.896567317437	249.120379930083	98.7583238220742	53.7165633517012	29.8917739503842	114.543818894115	567.893011938348	192.556379203525	570.483804530355	425.934393123623	1940.46441793667	0	1624.59114351413	512.142147291505	81.2643493880499	175.129557348445	1300.37349776956	299.481635748032
EC:1.12.1.2	16.0202992248463	808.490283367194	566.820058082034	170.521239419587	2.28429139188748	3832.20144433798	694.89510516434	103.294120900482	90.082070982878	119.860455596295	0.54918243025423	821.515252047644	1.37292675906133	0	199.75333245421	34.6451333102448	1440.11118203818	81.0799680580283	29.0227942438665	1.26254040532712E-11	29.4782175427811	59.0442483960146	7688.29771168473	15426.8894589963	146.76709917469	15445.7132428537	530.856706875493	34.5451142820527	10.2001608813571	16.1560748629501	711.476208795125	16333.0609807375	15.2197969579362	83.8790567368745	14.6480415345447	0.765397319090868	12.2114064521017	211.583729678333	4.4741929950663	27.3039043493579	492.824324493668	0	8.06828790804647	2.20937492324906E-11	7.16373597524661	114.457087545641	9.37292555226369E-11	81.0214345126187
EC:1.12.1.3	84.4117177800915	2.7533250534704	18317.5928961873	1556.27955377364	0.248055830114154	1052.09571085304	1.54965348302248	5199.31840433209	532.728964508561	0.350930455689162	0.0654087848827467	0	0	0.571889838359895	4407.0137234342	0	759.961512178592	800.026973138184	144.916252017149	6891.54372557739	32.1898008413381	147.150636611387	2.51910192265378	48.5590465489241	141.368508180434	138.852288401254	2483.48934724892	46.222703792581	3023.4558031245	757.945383167775	3352.63132165983	107.282201036307	5249.38043075741	205.265010277558	1809.2663879031	833.259254823978	208.553336251112	4.59009424553071	1.39678931807569	0	113.858626185134	4219.6535590947	2038.37773988291	0	323.178170438836	15018.8883779775	0	11.81
EC:1.12.1.4	0.0353981446188271	7.78537916357892E-56	12.4190758008345	0	0	15.1839914698583	0	0.00760121543417301	0	0.0163605300291515	0	0	0	0	0.550085094338855	0	0	3.28917445573874	0	1.64998410522361E-70	0	0	0	0	0	0	0.608582068110837	0.203976967917407	0.228785865583185	0.0291688731514984	0	0.373387412954415	0	1.23191665736255E-56	0	0.00066329088132027	0	0.442162672484498	0	0	0.509331687041136	0	1.44784881004165E-53	0	0	0.32778811073132	0	0
EC:1.12.1.5	0.429324746381774	2.441711315786E-58	73.857339221768	0	0	8.73881828628911	0	23.6110145503607	0	0	0	0	0	0	22.1747108592713	0	0	19.2864952630348	0	1.32623472485212E-70	0	0	0	0	0	0	3.56849882295201	0.233485485595334	22.4713486946493	0	0	0	0	41.6758459816326	0	0.000533144165873928	0	0	0	0	0	0	4.54085632664401E-56	0	0	58.8090841403692	0	0
EC:1.12.2.1	4.10475823918475	1.99939792972552E-54	56.6724838017933	0	0	0	0	1.62136015145044	0	0	0	0	0	0	108.780531382639	0	2.27532978055459	3.87780016002779	2.98594272850314	2.69340604332606E-69	0	0	0	0	0	0	0.717492997974837	0	0.298826080849832	0	0	0	0	3.16374008583648E-55	0	0.169452608985752	0	0.549273298651466	0	0	0	0	3.71828507325015E-52	0	0	0.369341778568223	0	0
EC:1.12.5.1	1.60752288558249	0.000788520151204638	2.27445187915419	0	0	0.000140821182273462	0	0	0	0	0	0	0	0	0.218187938665289	0	43.3194741761065	1.36061511842797	2.98594272850314	7.26578502863527E-70	0	0	0	0	0	0	74.2517488731043	0	0.0946406193359533	0	0	929.010023669247	0	2.15541164952489	0	1539.00292083356	0	0	0	0	0	0	2.30419359846454E-47	0	0	0.129592033381988	0	0
EC:1.12.7.2	3.74251565587683	1.31637494221191	4346.02549340084	431.147643258792	680.624537036006	22.6653014643924	809.710619137698	209.588237553162	0	547.227887376624	0	0.927831339479376	1.55209354387333	0	522.929377168784	1.84032564075943	168.381476579102	29.2425885385022	2833.93462756664	1722.88593143956	98.6212039958656	305.675865107457	72.4117343958244	1.85535148148645	0.0295965578169729	0	169.095087738812	1.39609750571426	615.885159685541	260.84333208707	1028.8673387623	423.166775412425	1291.24259840229	63.6132457393977	364.042236271088	1757.00318041256	445.76990846152	4.69483175015408	0.236351412735619	1.44234113534414	1380.32139229315	1117.4686291967	1047.09466549433	34.0680031431138	1.01740498710926	3224.94619526899	450.132765069467	27.1872263737254
EC:1.12.98.1	4.03427086739513	404.303700407712	242.27660677529	183.983402726682	0.611660294251573	2009.85905726893	328.045549550436	207.20742730142	0	52.2461771730904	0.00023417236880469	401.066807432558	0.20480530399927	0	503.944461861076	0.048524750256301	1187.99424779546	35.736846341477	13.8393472086675	0.00646713747442988	175.987491267901	134.645769578758	3842.88544413857	7713.88628343806	0.0667929766993456	12419.0085957753	124.030760217539	1.47642605295547	38.7231786126587	4243.37432436315	1075.42478095635	6087.81258708315	2040.49290098287	3013.2002083243	184.961531910277	915.7957425444	1380.34998666	3175.0926381151	174.51285732472	4657.8378847002	857.34353920904	0	739.84201173694	548.523650618674	0.00178901041295718	82.7880861570823	504.428787889701	0.128509646357842
EC:1.12.98.2	6.62985134023011E-62	4.54740648410036E-58	0.0343858714611111	0	0	0	0	45.9678872497367	0	0	0	0	0	0	1.4046133680025E-49	0	0	0	0	2.08277534322482E-172	0	0	0	0	0	0	0	0	2.85418415026373E-159	0	0	0	0	7.19557221023835E-59	0	0	0	0	0	0	0	0	8.45682262667571E-56	0	0	1.31492120120868E-172	0	0
EC:1.12.98.4	0.429324746381774	9.10587644083993E-56	46.8378770569207	0	0	8.73881828628911	0	12.6604947191376	0	0	0	0	0	0	11.7622038236375	0	0	13.8569454743967	0	1.32623472485212E-70	0	0	0	0	0	0	2.56389214010643	0.233485485595334	11.5287674991966	0	0	0	0	20.8379229908163	0	0.000533144165873928	0	0	0	0	0	0	1.69342200196653E-53	0	0	29.8058764843919	0	0
EC:1.12.99.6	286.334836488073	117.382843950879	4550.34246473999	2624.90227268608	2363.26678015461	3491.9279907968	4531.69851731152	1603.96319816789	0	1846.72826202927	56.7014061872889	395.549598469774	224.307994138452	1497.56579420906	1932.29031966643	374.808184702656	732.855053047622	306.647218071669	8649.5570669921	6399.54088112601	968.04148129246	2378.42416717328	609.683597627437	41.4106000992688	4609.53840156635	112.53279213015	591.066660589962	419.545647002406	1492.47702826006	908.34523907893	967.41081534054	4109.83551346059	19.5422865412931	32802.7238409769	281.496243867695	7295.36433260256	2176.95455207325	124.532735716007	1109.19853419597	38.2491847299785	11726.8150173874	0	2323.94958551624	4689.91607383901	281.677274747468	1062.0150549777	2101.81621060489	296.854124534563
EC:1.13.11.1	1675.68107654346	83.534960065157	816.593172835078	6115.19654438971	2244.18783352403	1255.66741089567	1117.42078986261	1080.35254189929	972.154287347892	2219.02035577805	1575.07165327821	2689.31239069957	4560.92552910129	18.4	1465.94110125437	1766.08547162434	7706.26172152391	2073.47122549307	9959.85198000256	1742.31212647457	19482.5588358621	32972.2548956441	2606.67366391567	3343.54028035102	21426.7218893095	3130.12302677027	250.022512905942	731.066439345894	20.2087226858139	1268.23930283227	3304.12282318255	379.884045820975	1937.62810249847	1051.77003800459	1410.60604235025	815.1597061403	2062.95511060327	2942.59887797545	3214.57103576756	2538.43362145582	1694.66237697618	442.558076507635	2082.34391348093	3940.99803811177	1045.43857850129	83.9627961761617	1518.24672024912	2609.50644283051
EC:1.13.11.11	18930.0715729405	914.290269977478	309.811068558824	8880.74783726434	3235.31100405152	7885.25525742101	16192.9546295187	1810.32975135639	2069.74379244671	3320.11288311293	78.2718727046118	7291.25246194614	21186.6939347393	10202.18	2283.50961993212	8830.10779548058	6550.55176645414	2691.03109200407	4956.38263862108	1293.47715342752	28919.1029116179	8577.93220817579	6635.35553042881	16290.2706457516	21550.4169372596	24221.4034287858	1136.99861539514	7936.51452894287	219.08056421151	6816.92477335309	4995.35894438902	10366.0911906512	8856.93523178553	4592.56121435844	1665.47560590362	2333.9692919367	9877.74846173566	6603.60002292991	6435.39151033746	17327.8591822527	5270.40697178857	2346.334	7122.63013543884	3977.63167339001	2232.78355738745	376.682586428328	1864.75314530355	12902.2707965291
EC:1.13.11.12	9.42695377873182E-09	1.04306846811702E-12	2.18842140532924E-10	0	0	0	0	0	0	0	0	1.83642435609584E-09	0	0	3.04555905524531E-11	0	0	0	0	0	0	0	0	0	0	0	0	0	0	0	0	0	0	0	0	0	0	0	0	0	0	0	0	0	0	0	0	0
EC:1.13.11.14	0.00191220454231138	656.147952870756	8.27372997830683	19.1831308360419	565.0708588846	8.00043803324682	48.1420421969733	3.05868049316122	0	751.568946956667	2.03922923148205	211.558935407655	3.00220380537697	18.4	9.72754499796177	0.0175130721065968	252.140336957681	0.00850168956568543	35.0001008665875	355.357885248639	397.695572731637	4126.06033861447	1.16030033219198	155.868232631462	2.17908475928414	11.3068223776032	6.44777195201266	22.609422011536	0.209809747226732	21.7793843084874	2.14655192445813	12.0076943404945	7.03337097243417	41.5108185514471	0.45701324420849	2.94413331764882	16.6349746479972	6.70270501126976	135.338146109738	2.67868150846752	29.2543698024556	0	56.2522874264358	10.3632243026587	15.2005373266812	0.000830415600972511	225.863954894653	16.8385988914412
EC:1.13.11.15	3150.81797984998	0.202103034316554	544.945235894059	4469.91819237703	2652.20661760652	1730.78045528182	13694.0742363026	244.773634648748	402.036726706833	2284.21126030942	1.92525847196039	2350.23838568602	5652.37041432014	8014.33849282179	1049.72394491076	4784.49432491077	1470.7937291598	437.164680301802	35.0087512366989	428.191317424852	3740.79484970855	12.0504057412314	1.13992148415567	2.82109553616377	395.815249685157	4554.17580235088	454.162836351707	6237.64513590471	163.84417285391	81.8421784023369	545.77430507911	1182.63872114351	2540.00161425165	6208.93045790126	1073.51940289014	2009.31737445045	1776.27139143474	34.2554492724744	1537.40444720417	4079.62342675144	176.185885150885	0.0122645461006359	182.315348124593	1694.17081095346	1427.78619294301	339.89198701335	306.603252825591	3456.18111769289
EC:1.13.11.16	3564.98748550407	35.4300814644744	572.256870577745	4528.29317767434	2833.70375068949	2479.28064011082	14573.4881080609	645.953860057082	903.164301237566	3369.60810361742	411.067277517804	3158.62024703651	5653.35381336382	8014.33849282179	16.3055075672912	6161.07496927702	1536.41236235888	1217.33507676974	1540.19737063236	33.1560802649564	5540.47948391403	371.663209750172	42.2652185127108	2730.00813096572	395.140091185722	4533.16039973812	407.159104637358	6479.92309203276	265.701343015351	836.457459043585	2425.91796030188	1526.42206948987	3425.38860802504	10542.1414618053	1252.51479814983	2958.97696871575	2966.38308403715	35.8083272738346	1643.17336885964	5732.38921809022	1573.29259597816	408.452992253421	799.679491460176	2251.59503156565	1361.67226398353	305.113491982844	572.329734669996	3821.50433100447
EC:1.13.11.18	0	0.00028834380704742	0.000238100344394651	0	0	0	0	1.2793676320236E-06	0	0	0	0	0	0	1.21647736921345E-06	0	0	1.05803341327966E-06	0	0	0	0	0	0	0	6.88356617855944E-07	1.95763457198405E-07	0	1.23275055608295E-06	0	0	0	0	2.28628566123038E-06	0	0	0	0	0.405126859416448	0	0	0	0	0	0	3.2261940376561E-06	0	0
EC:1.13.11.19	0.00757149647706833	3.62288170568224E-05	1.17544044318444	0	0	0	0	0.480363911620264	0	0	0	0	0	0	0.45780832877783	0	0	0.397259596308554	0	0	0	0	0	0	0	0	0.0735032665344114	0	0.462860607341936	0	0	0	0	0.858431224786283	0	0	0	0	0	0	0	0	0	0	0	1.21133843688322	0	0
EC:1.13.11.2	7739.87379057506	7330.19339835345	402.333305104455	13414.5967221621	6943.88710051514	5340.94696394475	4155.46683541247	4938.40165436964	6727.26965936769	5252.40994137387	5801.19683638935	4222.62318904842	2185.29817803939	82.2215071782055	975.483952656557	11734.8788234072	4378.63943087507	21337.2280934044	6746.28278987962	3467.24741749092	10675.1859328844	12781.8540408289	14565.7367914669	1139.36958123247	24874.6829958574	583.100511172344	801.979429365576	6631.71447218643	87.0081011636387	1123.50498441956	360.998001488229	4349.26852674713	1337.6870065285	1779.13979316107	883.051920948673	7526.0881071711	3578.22428805375	1892.7274781839	4703.19022456791	2693.34778269588	5238.0362175779	2841.09382260067	43604.2847443739	6454.25010070416	814.84850114509	1073.84080308115	5930.05193816613	6705.89104864175
EC:1.13.11.20	1.31605475474417E-06	0.000294174885806764	2.06031181672701	438.569347877322	5.18904514738385	246.199083755261	2.10244709026674	0.139166054725585	0	0.327309919920774	0.114876423818657	34.8463230240039	0	0	0.166728680511104	0.000122313964944021	0.0907475086803881	0.375204757455798	0	0.0735391810943586	3.42677888151436E-15	0.523102880903984	0	0.0484626336949479	0.118662123340191	154.08273844636	0.119723108131907	1.36805946858405	0.0260982037774502	88.7348518365213	102.694354896143	0.626228384273665	1258.17199099655	503.139694977383	0.0116962519044553	110.487178719583	624.10980335488	1943.9432033515	185.613437151196	1413.22440040494	95.4473967660955	0	5.67617789396327E-53	0.128689443839264	0	0.102131955579912	0.545944721185592	0
EC:1.13.11.24	2.7233754006422E-05	1.30310769308923E-07	2.67691450924655	1.40649434633216	25.1005689094776	121.598170168116	130.506596200957	61.3231800552951	0.636030248440251	19.4529709541184	0.306590462697853	105.873135431283	103.313659910782	0	45.5955815048902	0	8.66074710492304	0.0416662234094262	1.04207831743772	4.0891470653164	5.25363731425862	29.0871420986114	0.134848348723058	2.69476977883578	6.59820882147376	0.164996522471783	3.78962608728048	15.4913267811039	6.27668938272512	263.803835293678	19.9487501615819	47.7517487142674	0.00615283517771714	0.0336031396244863	0.0305004064466135	0	8.32379365763707	0.0754822562671149	939.47882256164	1.54890544815416	3.18894951974359	0	2.06093384694992E-11	44.7501592610922	4.83964398599958E-05	0.121268787301687	30.3572629071919	0
EC:1.13.11.25	18.1659913336394	43.3227323548339	69.7524705820598	10.0759391288418	286.093177050313	1664.28393169676	996.496412477991	72.7971305538813	0	219.7583537349	53.6405835291974	170.094160264349	25.9016094752437	0	0.897400331010811	0.00201188861829742	161.997997709613	1.45368254639978E-07	1.09153706992825E-07	34.3512151674102	1.45285953297829	2533.1447877647	147.63750016022	95.5472376144897	59.4572795762293	27.0447409466353	68.132112115047	131.498117939064	92.6446102559986	156.723524960187	194.872813097444	529.410799410437	1.23537513241412E-06	97.3565214460423	105.035830347689	96.6613953738483	65.151211623573	142.851738758816	153.100067363647	13.0106317618298	263.585523094529	45.6177612551514	200.142622357287	70.5063155306602	10.8089610299155	34.391568624704	283.402350689762	4.17701459944473E-05
EC:1.13.11.27	19105.5164287942	2999.40569006719	1002.85532159113	15150.7010873504	7505.53565919928	10465.1971924929	17431.9631983314	2217.44846825624	902.9	6824.86583912344	722.186601007609	7972.34597790458	21095.0575136894	10236.58	3917.00348144531	8260.87718618703	15153.3638206371	3993.35023814482	10383.628439794	3356.35876777291	32370.341112909	50209.9648126918	9714.1668462617	15574.7031326036	22364.4737467691	25399.657254304	1542.82651930246	8359.5825057959	142.688113862724	9108.17089637328	7059.18317522721	11807.7994593482	12355.5154858269	5691.13140188128	2777.19520067033	3754.15970114497	10060.9218938516	13505.9761935852	9477.56191186183	19849.1242773391	10398.5916498776	1970.74098239795	18538.8180016441	9779.09765456294	4568.01946481458	456.624099741349	2707.84944543796	16635.6771839362
EC:1.13.11.3	3690.0912080258	1379.97199354339	1123.01240483556	11631.8246127021	2382.76104752497	10188.3139117041	4368.29713502285	1531.33296284456	1.2720604968805	1362.21396974471	1409.04243327143	2508.12214971482	238.377070810186	155.989531793037	3026.15393244841	1568.04550218282	7099.43646069262	68.2322655178739	8058.99740813029	4351.05526573706	8798.53307575089	7055.21175058309	16244.3459299716	22223.8398978632	2452.25289226924	22648.1279151894	655.657302298687	860.423916261188	81.1587911338533	1369.03919080693	1544.83979306232	17912.0371593177	295.101800808818	482.04003059845	529.503780473259	899.725204451819	439.335169955556	518.396302902678	9320.37669742608	248.819894480865	4091.63842157169	1.9545947825028	9768.7269011787	4245.89713700575	1238.28729999133	110.41668589101	2608.54738227089	3907.52732920383
EC:1.13.11.33	0.0448175427953604	0.755811985682528	107.958341571408	0.146150827463823	4.8231561773235	42.2780178499733	15.2087245031618	56.7835074884541	0	4.83808413338662	0.830995409993731	93.7898504576289	0.0365262148710619	0	91.4196843591516	0.052343147364102	0.66006505128504	1.76802945977611	0.00181117078046714	0.531969223211382	1.46747852007577	3.78403225427643	0.0168964484844271	1.25254070259123	143.859606713674	2.98449034116815	0.326684733525903	8.76780878970069	2.10155073092701	0.0562065698296014	0.0151868278629455	4.79445961038615	0.0204983907957543	84.3075612434247	0.07369857601263	0.00141422547122052	1.86385492043002	0.0235376227366932	0.551507777527111	0.253187646013863	0.672419920671687	0	0.312557632886095	0.93091631502992	0.0097628054265943	5.38438577516704	3.94926602286754	0.638255200790196
EC:1.13.11.34	4.47832057008338E-06	2.14282945447762E-08	1.57415490127295	0	0	0	0	0.649362374226588	0	0.000125999805877144	0	0	0	0	0.617621575391576	0	0	0.537020846909813	0	0	0	0	0	0	71.5006131167601	0.349385803186613	0.0993627008931676	3.34900543642844	0.625701172899769	0	0	0	0	1.16529928827239	0	0	0	0	0	0	0	0	3.56506237589027E-123	0	0	1.63761528376868	0	0
EC:1.13.11.37	102.064205314391	99.0592231526665	6.57398125841931	561.26626688596	1818.85622114069	501.543716884955	326.635104537816	90.3619115552275	0	1310.65369053501	97.6627600365618	144.924227148656	83.369495729297	0	20.1271005293121	558.811623178824	200.867839014764	0.53993959711969	70.4044255072847	423.62432816407	200.503255520778	406.460469245177	36.7550784153441	44.168343188011	420.703777590764	221.167006608351	4.69221630491762	49.5086052087408	8.02590907089493	130.326774773602	111.95814788677	73.9035277715886	4.57718961982934	3.33412522041753	84.7350364134742	91.5725426251874	559.593296155799	18.119585518067	2029.54833887121	10.9838909803546	312.184649295507	0.0212571359762675	88.0075829789382	646.550805161862	29.6707526672099	25.262011931897	488.279656186037	67.699054249417
EC:1.13.11.38	8.3025771349602E-63	3.6740421867656E-13	0.00466724410524679	2.69834149826383E-13	8.51802882012242E-13	2.17799037803641	5.35788509894714E-12	0.316913544340674	0	7.15322870838807E-10	2.92751566613839E-13	0.00290425245760395	0	0	1.15995076701306E-63	1.52046016835424E-13	0.0277911794164797	0	0	1.87407561597305E-13	0	1.76739731221044E-06	0	0.00518456075157969	3.02399059361429E-13	1.47600748535544E-13	0	0.000686238673693653	0	0.0464458340422378	3.12596974698428E-13	1.59588307556977E-12	0	8.87334435195181E-14	0.127845731681488	0	0.00971074544081602	16.5979696273107	1.63880244865065	3.15904982638836E-11	1.75569468661213E-05	0	1.05904972180288E-56	0.0219237785775942	0	0	1.39128784739978E-12	0
EC:1.13.11.39	10.7640404701986	656.008714106267	1.308382209979	3.83324023063472	306.412589655081	70.1581841086208	1.21601117533711	1.10511553261762	0	307.111598058156	0.0664421072915193	206.512966575712	0.0112373349880538	0	0.00579733639187496	3.15340588540378	0.440971293807351	3.80615875241676E-05	2.8579578000603E-05	0.0425335607781058	359.588008847789	0.302551703667168	72.082553625277	154.758279636183	0.0716606156817419	0.033499068455689	0	0.619382576912367	1.01333503548659E-05	108.152436040399	0.0943207938030647	32.0219525477119	0.00032345671924047	0.202847064533028	0.45662292326483	0	0.101540173218127	2.98820872692122	0.116555611420141	0.0166950749499095	26.8409491781091	6.05904370221053E-68	0.00548053893483458	0.0744312675362543	0.00015224635009667	9.48200952356456E-06	0.31728128667447	0.0109366248607863
EC:1.13.11.4	19024.8769969366	633.802285853808	492.85552662128	9381.30414065164	9223.33636345049	7832.96585907547	27899.1462272888	453.735454667435	903.800331609514	9171.44391645463	12.2709417209382	6158.00922045091	11370.7853214091	16073.5322301774	185.548435184776	11321.091062374	3927.54688324482	2329.24004550127	1720.86436509682	721.912436236292	10232.3595183193	24349.9513658558	5366.20772984924	13666.9329223911	567.689034022653	20231.2493440476	913.243474637839	12704.5629445341	223.460677365668	1247.40150980827	2225.55143846995	11036.6076629401	7076.28496804852	3166.68786862507	2254.13097213383	1496.76260827084	4985.03170915396	1277.11849105695	4248.01876092248	10771.7833456252	3809.7260850299	423.172634490441	1127.74524104383	3684.73080023263	2465.88574062729	646.405182786038	1043.57536666616	7417.77028272676
EC:1.13.11.41	0.0351256528484785	0.0189446145598293	101.812024735191	150.719700749455	4.73514379722712	478.803648070966	4.13142589081521	56.0513081954185	0	9.0145994056898	0.225738497085631	0.679788301480552	0.0373482036902927	0	89.4532419615467	0.0245736973075127	248.443038732034	0.00126624406810965	0.00095079379149286	0.144508595802064	4.49479521977519	17760.3227407686	0.01654970255582	0.103244714031933	0.237906132979306	0.113813809874768	27.9075163191738	0.572472702798091	0.0434630462383113	0.0380588247302608	0.00201229073443492	1.23057646604665	0.0107608530981108	0.188570537935834	0.171933842864173	0	0.353233556727342	0.241066221504194	0.0209483511846422	0.113824213763808	66.1799174394192	0	0.178475262255707	0.258759331043232	0.0050649762724386	0.00031545027661679	1.07518211677059	0.363842846710533
EC:1.13.11.46	21.7958873668215	0.0735511326438607	1.22722582361427	11.1483748036731	124.945449865019	296.089114089485	623.133553141352	64.6108588839039	0	77.6059699742319	28.2016895226999	137.304418797383	1.9485459483177E-06	0	11.0881127376845	2.90816610933253E-06	25.2895846027343	0	0	21.7959022239267	2.8045320280045	155.039790701616	0	14.3635924388896	35.1696605743782	14.3636908961858	2.01797750869081	81.5001479344726	3.34074231321404	1.42188495578857	11.6562306259103	187.169636711409	0	1.69719403756003E-06	0.0189440246985898	1.07500203875382	369.692074072156	0.000951430410341824	0.566670448243769	8.25594950800901	55.8924632817349	0	3.8241603121323E-54	58.2148165103829	16.6406415280841	0.29205576237883	161.809767059575	0
EC:1.13.11.49	3779.63544123295	2786.33702696425	446.91569379394	731.236564102185	2449.77526053401	3180.07839602905	4709.24189521914	3489.18445386922	3867.68	1380.076297202	2965.35010355362	3913.80650202431	878.85	0	765.499967138588	6752.53235285319	885.730914648489	10683.8330374037	9.47	3631.18006629078	2730.39224394931	1436.43047154318	5895.56684704922	269.561306333397	12968.6153207567	499.800052210109	405.842479974351	3029.3230968411	182.202440419036	561.202914024087	460.213136686664	2031.15383930023	1775.78460255828	1322.00584292867	366.111031607738	383.9928707619	2585.16689696659	2470.07766246514	259.578473359105	2389.13002510992	4198.5723813785	856.18	19152.24	1944.83011600515	43.97	213.94295037237	2523.39803013649	2193.5006774314
EC:1.13.11.5	16595.8766719417	356.353503091845	417.238522187043	6243.53620514057	3641.826820573	6378.1999144186	16330.013915374	1529.01087223479	0	3380.63375775455	86.5939394405958	5655.72846856738	20972.1663106576	10233.3584928218	2489.21304731482	6498.62157969514	11241.4304192015	1892.54537952839	8553.48761583174	2078.77177517568	26637.8514694644	20168.8856210754	2336.66997284675	1734.18649018409	21607.497252683	14556.9640363271	1143.11861993091	7848.08964758401	86.6250388214749	8008.75875644907	5100.65609134856	1926.73939786845	11141.1957087494	5123.50088814952	2584.06366137136	2948.43661123983	8385.21166825726	12894.3488131169	8733.7730767993	17268.9528148369	7212.36124120932	1548.214	11187.7532731094	9328.03032591634	3660.48810813704	390.14714055798	1325.81418782454	13575.0512010202
EC:1.13.11.52	1.70823742047894E-61	0.17388536272364	0.803662160575291	0.232801753309188	4.61683991419455	6.75707726657644	28.635637186475	3.15501032824898	0	7.27311812408055	1.56463371134506	4.12011970873985	5.4523942209404E-06	0	0.0516467169675552	0	1123.43371235279	0.0424493909597254	0	1.00161441329844	2.57334974223939	3023.98844129793	0	0.923592997108855	34.6693201203933	27.5945519772096	4.73083703660077	5.30722454847658	0.0494592227943778	20.104394106595	8.58062397913621E-13	8.52932227923912	0	0.0917281369955926	0.0279187264570581	0	2.33422817208424	0.055276543035985	1.68086278190527	0.379395995528385	0.00237035354316028	0	2.17897206556957E-55	1.75276906637698	0	0.131206741320458	7.43584703373365	0
EC:1.13.11.53	4094.3974057855	853.975570174199	363.586120387373	4911.27408056495	2411.63126407243	5402.14175207014	14855.8149691027	959.747952404698	1334.32	2372.11592139897	62.5771390741039	4464.51134057346	5758.88721677422	10202.18	2085.6300069265	7066.69859235714	10636.4207850547	1262.43643091934	6052.11618621327	1949.0234517199	8525.02516810925	6405.01588647788	6407.19020925733	13511.7079576878	281.732354200082	16766.3876731132	953.690087158964	6918.3069681254	209.969815411404	884.265238043911	2271.52796709253	10090.5330780412	5674.18870985877	1454.86446200798	2679.10147950785	912.454091807109	4082.59683112323	4060.64364491521	4403.12229942964	8464.04332717421	1596.60033687484	2012.15	5618.3355292682	3973.78146793219	2056.07164750949	396.58890068549	852.773702108888	10029.5459043125
EC:1.13.11.54	4094.3974057855	853.975570174199	363.586120387373	4911.27408056495	2411.63126407243	5402.14175207014	14855.8149691027	959.747952404698	1334.32	2372.11592139897	62.5771390741039	4464.51134057346	5758.88721677422	10202.18	2085.6300069265	7066.69859235714	10636.4207850547	1262.43643091934	6052.11618621327	1949.0234517199	8525.02516810925	6405.01588647788	6407.19020925733	13511.7079576878	281.732354200082	16766.3876731132	953.690087158964	6918.3069681254	209.969815411404	884.265238043911	2271.52796709253	10090.5330780412	5674.18870985877	1454.86446200798	2679.10147950785	912.454091807109	4082.59683112323	4060.64364491521	4403.12229942964	8464.04332717421	1596.60033687484	2012.15	5618.3355292682	3973.78146793219	2056.07164750949	396.58890068549	852.773702108888	10029.5459043125
EC:1.13.11.55	1.3137232492394	0.216412912618052	158.83297586403	0.000152450463999315	0	0	0	0.000209355711163404	0	0.478642642400802	0	0.000313414171149948	0	0	0.178304254659786	0.000101829846609581	3.72355636212002	1.11331709449701	0	0	37.5344277709294	0	0	0	0	0	0.205992363418123	0	0.0774392536974299	0	0.000209355711163404	0	0	5.94274886695176E-05	0.000769125561601043	0	0	0.0333144700482852	0	0	569.235779313912	0	2.42887886404514E-51	0	0	0.106038088303392	0	0
EC:1.13.11.56	1.45027587417439E-07	0.000568645219631172	0.558244854048203	7.44734710179346E-06	557.917050027466	2.25591126665463E-12	0	0.274280412094897	0	733.101732942297	0	1.5338807403844E-05	3.70098083985182E-11	0	4.68475812648077E-10	4.9745153062659E-06	3.37990916091764E-12	2.25591126665463E-12	1.69391231952313E-12	4.52143279978686E-08	2.235744844126E-11	0	0	0	20.3560888836123	0	0	0	0	0	1.02272017663599E-05	0	1.91712880275001E-11	2.90310697167396E-06	3.7572420636248E-05	0	1.40974665470593E-11	0.00162743930486749	5.63582042757228E-12	3.43927524739784E-11	0.000115364988868795	0	3.17967416457713E-10	0	9.02364506661854E-12	5.61998947131505E-13	0	6.48214035396205E-10
EC:1.13.11.57	3.01407061976449	0.163325212794054	57.3547243349613	9.40429460647145	0.00479312297299084	222.097496326613	2.69762253769388E-08	0.629358417306545	0	215.724004190369	0	2.84255029538635	1.62871206391819	0	0.0542489379046091	5.93052116774099	5.76347657001166	0.306690405335671	35.2302868306731	76.5699313588897	34.7351850058787	50.9049715418406	2.30498694562339	0.241179575372536	0.00838126618317074	0	1.60648458487522E-18	0.536047425235809	0.37745379838126	0	0.440823056108353	0.510712985121352	2.60633039201051	97.94142637529	26.3984226102251	0.288998904158259	12.9233792903363	143.069235135027	116.175888572159	4.7044389953163	557.466199087065	0	219.413246851701	314.511938145537	30.8394142648802	0.0764035746625707	220.798978204579	26.4564354584698
EC:1.13.11.59	0	7.06171551086351E-07	2.28237910203746E-06	4.3958577096316E-07	0	0	0	6.03670131812571E-07	0	0	0	9.03719191411719E-07	0	0	0	2.93622928095084E-07	0	0	0	0	0	0	0	0	0	0	0	0	0	0	6.03670131812571E-07	0	0	1.7135715915769E-07	2.21774761515607E-06	0	0	0	0	0	0	0	0	0	0	0	0	0
EC:1.13.11.6	15661.3977316534	288.755982006879	134.28420784888	4909.36130963734	1663.44691104252	2342.86100982639	14086.6559649135	43.5876155222041	0	1552.90154295526	16.2029584997119	2746.51160355624	5652.4031294264	10198.9584928218	639.848400236302	5900.98694805366	2986.23612679248	444.495793060543	1841.30729145593	892.416039353362	5993.45117214636	1975.26825152822	4.63934165382996	52.3347957699271	96.2754819072768	5595.01807915172	824.003126385456	6820.08658276341	61.0083504052136	232.265799324751	1690.75056889233	1171.17942288091	4008.58135714004	833.201441071162	1482.36380839795	599.999877830864	2496.7660096595	1425.58813478606	2052.72176351563	6205.24362320103	172.918902849398	1613.09	4754.91899828334	1622.63063686328	1131.33294172511	323.95623019843	507.737365704681	10410.0726253229
EC:1.13.11.61	0	0	1.56278383094291	7.42257657238029E-11	1.49807782093352E-09	1.45066000270048E-09	9.42298858496646E-09	0.65214748147717	0	2.26411377162572E-07	0	2.33101456064808E-06	0	0	0.620088491499669	0	1.28200059209427E-07	0.53932303640093	0	3.29596339050799E-10	1.37487514986565E-07	2.34450250774013E-09	0	2.17205391859335E-10	5.31833518607424E-10	0.350883607841807	0.0997887642266738	1.22842824819135E-09	0.628383695605069	0	5.22170616327143E-07	1.32404223887575E-07	0	1.16541359603431	0	0	5.94219549143166E-10	0	0	1.24845978169276E-10	8.34212545696531E-08	0	0	9.84632468929246E-07	0	1.64452345508997	2.44687768818089E-09	0
EC:1.13.11.63	2.53220143307925E-63	1.73683369730477E-59	1.41393441714186E-05	0	0	0	0	0	0	0	0	0	0	0	3.53773165462549E-64	0	0	0	0	2.0165619847282E-73	0	0	0	0	0	0	0	0	2.76344699084249E-60	0	0	0	0	2.74827252189314E-60	0	8.1065458258223E-07	0	0	0	0	0	0	3.2299937473141E-57	0	0	1.2731186375411E-73	0	0
EC:1.13.11.66	3.71306115588368E-131	2.32365189581971E-05	0.000299507134195293	1.44344546571787E-05	438.962303197922	0	0	1.98224094616383E-05	0	379.265276088481	0	2.96749680106182E-05	0	0	5.18750752413735E-132	9.64154693317345E-06	0	0	0	0	0	0	0	0	0	0	0	0	0	0.238981906179312	1.98224094616383E-05	0	0	5.62676798802009E-06	7.28230518515108E-05	0	0	0.00315431120853826	0.159321270786208	0.00199882988245008	4.05442171958063E-05	0	4.73625998320164E-125	0	0	0	0	0
EC:1.13.11.71	0	0	0.000167110488756391	0	0	0	0	0	0	0	0	0	0	0	4.7566796244209E-05	0	0	0.000297003161759543	0	0	0	0	0	0	0	0	9.47699647839486E-05	0	2.06587173646397E-05	11.4256361881955	2.08765105646022	0	6.98533396443017	3.02441755615391	0	2.94412328475159	2.4623576563377	6.18239125040701	5.08503620790869	0	2.43559289920359	0	0	0	0	2.82881199334081E-05	0	0
EC:1.13.11.72	1.15947778495384E-134	7.95284317383562E-131	2.47272179370014E-05	1.11422790271399E-08	2.24881493945412E-07	2.17763445968747E-07	1.41451646957656E-06	2.04442758520964E-05	0	0.00130839561139379	1.12043715030454E-18	9.63160574868968E-05	0	0	1.35576727175572E-08	0	2.4611506815843E-08	0	0	4.9476813613391E-08	2.63944879037517E-08	3.51941146936428E-07	0	3.26054309941577E-08	7.98353159785485E-08	5.64906838876552E-19	1.89919324904559E-08	1.84403490791869E-07	3.14409611639986E-08	5.64906838876552E-20	1.00244927822633E-07	4.31936113455574E-07	0	1.25841526448359E-131	5.24943371855579E-06	0	0.00127471028014045	0	0	1.87410491574383E-08	7.4302701338687E-06	0	1.47899213175798E-128	2.75498047879585E-07	4.83964398599958E-05	0	3.67309029164405E-07	0
EC:1.13.11.73	4.99083701203642E-62	3.42320867014112E-58	0.00830023654775055	0.624364749575581	12.6013787044293	16.5601586030601	79.2633373429714	4.07590993904852	0	9.52162766638141	4.32103667620884	11.404495599793	0	0	6.34375797522713E-07	0	3.4134370877754	0	0	2.77246497473974	1.23502201764042E-06	19.7212478288395	0	1.82706623195172	4.47362312026294	24.1664462202071	8.88649738869135E-07	10.3361209601075	1.47115107650171E-06	0.217859892343209	4.69055105252217E-06	23.6073104205918	0	5.41670186354312E-59	0.00145029010896861	0	5.08676766225389	0	0	1.05016670606311	5.43613799678188E-05	0	6.36614928502682E-56	4.85166710328207	0	0	20.5823969631778	0
EC:1.13.11.74	10.7305269719924	0.000375461480626931	8.62949205548568	0.34708640532173	5.80535786848689	117.809762862361	30.4415881074406	5.17172175925219	0	3.67440187539786	1.66330976571664	4.37997344828839	3	0	3.43224393631659	0.0135258612715985	1.32075933560325	2.9734775732738	0.889560033466444	1.06478278145346	0	7.57407047816569	0.00747129378042716	0.701696390179584	1.71812337128451	0.838614697458125	0.550170006296523	38.8477616447122	3.48411904756374	0.0838614697458126	0.055850928720516	9.06723723203343	0	6.42533739128516	3.07253667530725E-05	0	1.91966557077918	0.00133086112531082	0	2.40332696003376	0.104926436504603	0	1.86364935864574E-51	1.86331016902475	0	9.06683616754967	7.90480027236014	0
EC:1.13.11.75	88.5399446699093	403.709389397123	21.2710176615075	1.77548347430134	30.9936787139817	1950.04134632061	171.540332682191	17.2687076915744	0	20.9346478683157	9.37285891779178	425.610066047182	0	0	8.22470100536855	31.0269188217863	701.144578281818	27.8825324504339	14.0634771314085	6.00012035903442	0	93.0932639770838	3771.75964617371	7717.31580958352	9.68173715704254	7730.37785848576	86.4102180940727	22.4186291002983	8.05612396554095	29.843028876484	353.523902202422	6094.24685863173	0	14.9410793236709	1.36723878892433	0.00243643210429609	11.765247828948	0.0105215948612182	5.33142421838352	2.27942011780143	0.0025921180795582	0	3.34752415453284E-40	20.7532936122758	0	21.0841199292749	44.5440646434439	0
EC:1.13.11.76	10.7305269719924	0.000375461480626931	8.62949205548568	0.34708640532173	5.80535786848689	117.809762862361	30.4415881074406	5.17172175925219	0	3.67440187539786	1.66330976571664	4.37997344828839	3	0	3.43224393631659	0.0135258612715985	1.32075933560325	2.9734775732738	0.889560033466444	1.06478278145346	0	7.57407047816569	0.00747129378042716	0.701696390179584	1.71812337128451	0.838614697458125	0.550170006296523	38.8477616447122	3.48411904756374	0.0838614697458126	0.055850928720516	9.06723723203343	0	6.42533739128516	3.07253667530725E-05	0	1.91966557077918	0.00133086112531082	0	2.40332696003376	0.104926436504603	0	1.86364935864574E-51	1.86331016902475	0	9.06683616754967	7.90480027236014	0
EC:1.13.11.79	1504.28290829341	1120.63251778473	730.728424131522	4441.67122141305	873.42540951305	2743.71816252411	2351.21415207898	1212.28218283989	902.9	540.051856533396	77.0723858829418	1433.5178553583	7127.83593143755	18.4	1440.97197571842	1719.92206299327	9218.7300943616	2861.99277331844	7494.56461595405	2362.24806528455	5472.4437958812	5324.665788815	2812.19750259925	3623.87364047747	592.002208699289	173.777949346691	316.139185680267	447.994115555046	100.103952101741	1244.31933079554	901.96094459919	1755.93210125679	2538.04967799434	848.87707538894	1240.89751528754	371.452301368774	2581.14724558222	4181.74726881781	1069.04287756468	3572.66896328962	3371.98054136035	444.677761255151	5861.46643420401	5702.43575715185	2572.2594563081	42.5343828189355	1399.61039471542	3280.06573956553
EC:1.13.11.8	5535.19978958861	3.83385456249886	229.367374893417	10999.9194250202	5180.38335708437	4018.49889847921	392.674000630681	2428.66557243407	6293.55860303095	5091.48800097859	10.8309918841999	5417.75385430623	14.9223286734781	9.2	619.413999797183	8262.57318303625	2440.30572174831	5485.25773002925	10856.5590422144	247.180684194345	14853.4078061951	91699.5153111216	803.696903639946	18772.7560187074	16.9020736581034	338.119999901006	262.401655800101	49.2093793213298	1.87963026074792	4895.05813509617	3333.04395035613	2228.43056735681	6465.69668405428	1206.53876952225	692.381787825359	2.67233080884255	8779.86002241469	270.838874243991	2781.01732700568	11842.1940510828	8828.42380882671	2793.66512874517	6689.73627641982	180.449456103272	2140.29222242611	2.19931343116969	3111.74281608746	2796.08204149744
EC:1.13.11.80	119.145887366828	6.72312348492065E-06	0.328489107206267	1.73639110974863	24.5762466030823	102.916583836684	201.270299797134	71.9226598704679	0	22.8658441306836	4.70633654444608	124.409438954747	0	0	5.26773283063352	548.260002795444	23.6235724128658	0	0	3.59932573241051	7.2344749564302	181.155810387861	0.0438300217041635	2.37197099454772	5.80783777633856	2.37286107417056	4.64870938378654	13.520870775771	7.81099135102788	0.237286107417056	27.2014376615227	36.5753487666226	0	1.63886112465949E-06	42.2735801742729	2.72957291097191	316.666501828106	3.96609978509273E-12	1.43894827879799	1.36336872887225	4.0011070949824	0	2.06093384694992E-11	64.0138997323622	15.7007589964341	0.741618233120333	26.7208969993239	0
EC:1.13.11.9	3666.53937153311	632.047573586146	153.325684522649	4413.38363543903	1615.28455210728	4663.76689613811	13960.247361691	356.386053741956	902.900545413683	1844.09307936827	68.0067673667808	3636.94199158157	5657.5189512178	8035.96	386.760830565805	6294.20104149793	2781.99303207105	1246.69584240547	1558.8942677625	41.1770014601282	5925.2722626939	365.39467743289	5269.29319848992	13400.1470511031	555.096495694044	15407.5378153989	495.417923838747	6359.25927991423	10.9543877527775	702.951081852078	1379.7383992242	9419.94878223109	3425.64548304307	647.981721349141	1168.23586781235	404.647861242891	2971.53537670068	196.717227635136	3538.67271819134	5734.96402978217	270.217718443079	403.349552064961	1437.81175221299	1767.34596893316	1601.18965140664	297.587429982041	515.347763402157	4757.43513682337
EC:1.13.12.16	23543.8890835019	14642.549212064	2467.96639868749	32566.3199041308	19334.7298125399	21113.5939158707	88914.2991547136	5921.7219964019	6479.69485625913	17685.5393234772	3747.77890683854	26458.0528065917	60268.9373500638	50517.3424149498	5399.81104872863	41055.3453722432	30178.6259998119	21201.4890979834	24855.2305999388	6223.5657501438	72633.1078081758	90370.285562583	13506.0737752038	21589.9880126257	55022.9942900694	70135.1667390293	4319.67212093581	41499.2848501462	1005.40886774534	26811.530856621	14502.0313103063	21488.6556962071	36331.1217109823	21478.1207906902	9994.45731854539	11023.4434911006	27551.7434341794	30291.2838414382	22871.1976429084	64293.1499378945	29141.0399245798	3048.99960643976	29353.0022638652	22894.3762642419	16404.7252406775	2213.19448697275	5079.76067547408	37266.6188646166
EC:1.13.12.21	2.16787861413309E-21	2.39870256944406E-25	0.00468272984532404	0.00530070761309092	0.106982695738991	0.109005512115741	0.67292680436939	0.570393995512637	0	0.156210530724875	0.00536363924559153	1.04742731936846	0	0	4.30759540449305	0	0.0565484651133747	0	0	0.0235375655153777	0.0561011189540131	0.16742868423789	0	0.0155113559692616	0.0379799919002339	0.00270426278732169	0.040367089814317	0.0877261272258494	0.0668273280664511	0.000270426278732169	0.21306920751111	0.247551748189317	0	0	0	0	0.0424351848347436	0	0	0.00891566453363377	0.0340396415366328	0	0	0.442728610955162	0	0	0.174739634728762	0
EC:1.13.12.22	3.85612647614383E-132	2.64491217694768E-128	0.0290374221421616	2.05415130672793	35.9387507403187	41.5605616951039	198.80699151458	11.04328569117	0	24.0030525447238	10.8623914989435	29.9982440937029	4.12288219814057	0	0.0412850099476914	0	8.6867809979603	0	0	6.95385078630467	0.0803749078748244	49.4645075667216	0	38.7429358251899	11.2206675055981	5.47664743411969	0.0578330911306788	27.1747503702108	0.0957421248810483	0.547664743411969	72.3946264712123	59.2917977179059	0	4.18516722125202E-129	0.00174582735517354	77.1243481994358	12.8143429253995	0	40.6576236336839	2.634010759827	0.0487678874077644	0	4.91874945021684E-126	12.7441258574901	0.00867152296405944	20.95449533966	51.6244275799604	0
EC:1.13.12.3	636.038732804443	0.0570805318643248	133.945873580788	403.545155751417	1222.69436014105	502.821060742299	1168.89097924516	214.349007726186	0	882.457913854158	16.3823933892731	483.013088103365	117.223932838383	0	1427.64798559815	0.0463722798324316	457.048620093424	3.35315686161005	87.6255931240679	24.5949436201985	26.8382926785468	241.674617638805	0.0344709773042115	276.488439891253	41.8822640956182	8.28322864612136	12.5794633020735	92.234750295363	26.0465178641133	162.557769753118	74.9702852535073	310.051875479029	0.0202867681152971	96.8957409808394	13.5905544189675	12.8323454261471	592.278233995594	142.833051418474	7.57793538858955	13.4789190998911	161.498322338517	67.6684126568391	716.977712282895	161.735126097884	78.2144869131801	35.7469262339543	641.8688462228	0.685930324884829
EC:1.13.12.4	7.06362705376151E-58	2.9803288163626	11.8146950882372	249.535716911535	66.7884792091822	102.740161133358	212.349667861791	16.9159577812206	0.636030248440251	92.9951474163282	11.5171381792968	34.7793535258638	13372.9400000005	0.0052341034815832	10.521334177219	2.63292758490832E-05	9.70576349551985	1430.36013519053	9.47	9.42754514608685	567.860585679394	71.4181452952027	0	43.7783000242161	12.0126769625864	94.5351557033965	50.2866708169471	29.058030720167	0.187852766536955	21.4143665786587	12.9102591896951	77.353695319094	4.40910390384837E-05	38.3684947648821	12.3385428648627	14.30655348102	670.746213066688	0.00893966724540671	699.123006227064	2.81343883260294	135.273512045235	0	9.01013281130005E-52	1862.51420250462	1602.99891074229	4.27630216451687	55.1410690673244	0.00265706636974316
EC:1.13.99.1	0.279069351535353	0.0761889312035145	20.184386523326	1.49619381054446	0.329754863151728	266.051802810272	0	406.50014235877	0	0.129049957899316	0	92.3501328900844	0.135522434224276	0	0.629945071135946	0.157203855797466	0.0124370692492563	0.0121696494058685	2.14613338421776	76.5815741965125	1.3511959926642	0	0	0	96.0371068453588	1.50175830709923	0.000740354261562063	5.39386619816091	0.00466620583857463	92.482614369491	300.656894278535	0	0.0694161522215342	0.102468972802444	0.0548831120529063	0.00102638302072895	0.0663892313095208	0.420014191545406	498.098121971192	0.124530628159606	0.470503933411256	0	1.15130890270157	262.471533279002	0.0379652382072542	0.401831540158005	0.000216868595978552	180.036633676705
EC:1.14.11.1	195.393713910958	2.89417310789123	40.4178563223011	18.8999987609258	43.2325703196699	216.291340196395	268.856633679439	40.3525502087104	0	41.033272979763	7.20214910946123	68.8570783022456	0.0526401619590771	0	388.529620084441	341.371169621484	40.7511295160404	0.0641495229520314	0.000198427974412038	9.40403986636862	448.411968744998	9978.04323909697	0.0121272660746819	6.31618308717322	15.1892928857582	3.67294631096178	83.5917890800017	35.2469273327878	0.107877263765471	1.85048777004129	0.020714839091176	91.6741930290677	0	0.513414802833307	1.36817661041679	0	1472.58891623819	0.00725065805336218	6.53752768855804	3.56480846696533	157.465498417665	0.810358125111063	505.812739208265	440.223770247359	427.249962501094	0.196275986772427	69.8218359606777	1193.07041091616
EC:1.14.11.16	0.002052613296767	558.519665372898	3.66642038730841	20.1690764942516	147.756970685017	2810.09715413111	939.981115531709	47.9450805007886	0	112.727312916	50.035743833346	687.557903452622	0.000170873966193611	0	32.6061044102881	0.126368357723657	999.127371515069	29.3453329193082	19.1611594970766	32.1793192553881	0.00274265967620142	228.900971629098	5223.390995465	10735.0064091808	84.9773681892059	10715.5470308705	117.964281728961	121.84628786569	3.38658041787256	17.5603969091574	504.719753671581	8640.36691824695	0.0934569120223287	0.810155027541053	0.841813562972943	16.4175383088306	58.1748180529441	0.108084128116259	8.64048294887109	12.2255597918113	0.0281093573748361	0	92.7627541515711	56.3120045189042	0.0132572117303563	50.727988894262	283.404418632979	0.00125121265511019
EC:1.14.11.17	11212.9887474655	1410.58662341948	1622.49308294835	10316.3155457585	8740.14571405103	14266.4845217042	32569.0519067311	2711.20456855429	3798.155454305	7043.45476256707	1283.64976093813	10116.237937295	17972.5980236768	16090.32	4540.78161053374	18712.0976610448	6748.74981009672	5624.28791475694	7128.20398273676	1462.30830535462	19045.6781899512	54885.431351283	6172.9074799314	22484.8671323394	1843.75886095104	39781.5088441209	1116.06268303515	13448.6680665596	509.086369964589	19198.2966579243	7944.86991393609	12438.2886652337	16863.8286075283	22583.1909119305	2951.77837159865	6815.96775380704	15003.1010272763	13492.5771705652	14244.5275707396	33544.2780372595	7673.31422491191	1632.60582339112	4234.14672980667	5481.84097225111	5200.76850950309	720.52803791589	3414.25779223133	9764.60741454453
EC:1.14.11.18	2835.81931272481	3.48076692952106	31.9270884234874	3962.92328730455	1553.39427579649	1587.40445821588	13631.0500000554	35.5993889221296	0	1534.02861760666	0	2744.46194704506	5655.78966856587	8017.56	1.90858493268427	5368.51967306221	1376.62517844072	1079.04362828068	1.30624094447732	1.9391130586541E-09	4466.70337722531	1.37934039009622E-08	2.10098787159066	3.1166570141868	27.8110732466301	4547.9077271917	353.804964771862	6267.08567282843	6.56741712028441	0.287094175385154	403.462689818844	994.329830558281	2524.75371760525	408.483894018203	1036.89298291188	386.706704247981	1747.52480979015	3.03615920220779	1510.78223008837	4070.6079509094	365.157485059957	0	47.260966295379	1421.17158278388	1061.09847979768	291.025343939022	8.39102144817282	3464.38667264486
EC:1.14.11.19	1.88539075574637E-08	2.08613693623404E-12	0.0627398276433598	0	0	0	0	0	0	0	0	3.67284871219169E-09	0	0	0.0209132757961363	0	0	0	0	0	0	0	0.0556793623207063	0	0	0	0	0	0.146214184200121	0	0	0	0	4.19411676824844E-126	0	0	0	0	0	0	0	0	4.9292676868944E-123	0	0	0	0	0
EC:1.14.11.2	770.397381879946	658.479543763166	31.8212128835895	1596.65075271545	3842.23499988631	738.371449281933	5.697694893219E-19	351.510837674828	902.9	3764.71900928612	3.1131856605236E-20	1439.64558516559	33867.4717174006	0.141939283610858	6.54280094535509	1222.92974302386	4409.08619439279	5217.82072315715	1722.89180216096	824.397002567693	7300.35966187626	26355.7120813359	250.729797644649	2868.17610550094	1.04549792690831	604.73310992149	253.288758111436	233.890697905823	22.1281466724611	838.926129744924	507.285114318421	1.69709776934846E-19	1547.53867240742	712.029613697091	232.783279583218	204.84862890445	2897.47203919539	985.487433451688	5017.91800310926	2256.69623276481	3647.13044293585	435.595556148267	802.458688874327	6248.89606783313	6641.94631480941	9.79970733370746	523.073043352459	431.44316090593
EC:1.14.11.21	0	0.00100864355526456	0.0139137632539057	0.259170760981091	5.21808922225432	24.0596466869684	32.822010167531	7.63428019761639	0	6.89545340066433	1.72192536122203	15.2686642593118	0	0	0.31965827717825	0.000419389415568599	1.94053003198871	0	0	1.14804494285025	0.622320416349139	8.16633538850059	0	0.756566509209565	1.85247440318626	0.868167761417866	0.447785438301883	4.28484247717072	0.741304476652321	0.0868167761417866	2.70842796790605	10.3500942750725	0	0.000244753975102795	0.00317387408968508	0.368052217458743	2.24084590878872	0.137206689283318	0.194025996774516	0.434861607641639	0.37759610304417	0	0	6.46322199183465	0.00867152296405944	0.0999988804514418	8.52292705610489	0
EC:1.14.11.23	0	0	1.0644188375041E-06	6.22118724284694E-09	1.25560478056407E-07	1.21586182567524E-07	7.89782035963376E-07	0.000110097020056569	0	1.89765313635223E-05	0	0.000195372562427387	0	0	6.22022139235909E-06	0	1.07450097026099E-05	1.88034085604263E-06	0	2.76249159546809E-08	1.15234321390215E-05	1.96503046479159E-07	0	1.82049373251468E-08	4.45753017030565E-08	0	8.89158205072781E-06	1.02959963725239E-07	1.38574369443134E-05	2.74064625071226E-07	4.37654114471763E-05	1.10973791986666E-05	0	0	0	0	4.98041487687104E-08	0	0	1.04638894477363E-08	6.99190152705405E-06	0	0	8.2526369312094E-05	0	1.79093405391035E-07	2.05083559732631E-07	0
EC:1.14.11.26	0	2.66663941463861E-08	2.21821557074666E-07	1.82051542922492E-08	3.2404390719939E-08	3.13787126893059E-08	2.03825328424196E-07	2.63667139340625E-06	0	4.69683117846633E-07	0	4.68864410367172E-06	0	0	1.41242424383101E-07	1.10877657404271E-08	0.00221166865668576	0	0	7.12938166577234E-09	0.00306953597952782	5.07131033135158E-08	0	4.69829289636062E-09	1.15039024636089E-08	0	1.97855977537972E-07	2.65716963228236E-08	3.2754866356873E-07	0	0.000448552747882279	3.18037687005754E-07	0	6.47077546365956E-09	6.09506660066252E-08	0	1.28533525927661E-08	0	0	2.70049913287497E-09	0.000273383646647641	0	0	1.9805874058269E-06	0	0	5.29275445799645E-08	0
EC:1.14.11.27	0.135195620409103	0.396519728119924	1.17719144635246	0.256813726361151	5.00355434987061	6.58572624970021	31.4726210242601	1.77627225946678	0	4.35108310969895	1.71963959577165	5.23421775248218	0.013922700368754	0	0.154600939126191	0.0346378415876503	1.70475031437643	0.117847309079733	0.000637231985145998	18.1100004307206	0.486886423419425	7.830598355415	6.70089159730203E-07	0.725462301134592	1.77631487380071	1.59101064397662	0.0226427358283889	4.11623178642823	0.137968018458485	0.0867015314326445	0.0761101431936426	9.49547147482072	0.00721203676646545	13.0804258633016	0.00703954605475053	0	2.0586228085761	0.037459020543313	0.00212013632441098	0.433414759859381	0.0919584389028123	0	0.119615995270725	1.93631617044212	0.00339460029470298	0.357914271706806	8.27904597289987	0.243851297268635
EC:1.14.11.30	0.0638852145385244	0.000308009435149159	0.198188406789706	0	0	0	0	0.0559396506376278	0	0	0	0	0	0	0.0621151940054913	0	0	0.0462619328645726	0	0	0	0	0	0	0	0.0300980169836372	0.00855965019684622	0	0.0539013444646448	0	0	0	0	0.235275493593794	0	0	0	0	0	0	0	0	0	0	0	0.141063571438197	0	0
EC:1.14.11.33	4201.0290524672	1633.63634466699	562.715481531492	7092.45392581635	2031.50494899274	7192.82916153356	16088.5164702315	1082.07611956702	1092.02	2257.14465321708	35.7479872117402	6467.14138322351	7560.6618818739	8048.73849282179	1561.37621477035	6648.93066510346	4572.93863282821	1250.18659319737	7910.95262585418	1454.08380374547	21993.2886687554	14624.8922635888	6725.05454112139	13963.8466407657	21754.998864448	22492.6107272599	541.812497145365	6737.84922964709	400.404325385353	6121.76098575812	3056.19697651248	10714.8159103249	5985.59168893123	12106.0690577668	1504.34173515996	4019.21215937433	6411.21375730691	4797.43766901685	2708.34459299064	12992.9995109229	2250.2349226703	431.215985977921	4711.02615340768	3883.39054157841	1790.92876091419	348.931641845183	1685.60691454413	3936.82244551609
EC:1.14.11.35	1.05248136418183E-62	7.21895610363587E-59	0.337031067901078	0.291868623731423	5.89084173718553	5.70424749899472	37.0528304142393	56.5730506060306	0	17.3280025441624	7.33470610000651E-12	102.317497150962	0	0	12.587332903882	0	5.33664584651567	0	0	1.29603014435222	5.72325925841744	4586.85217324491	0	0.854089387570979	2.0912619171595	3.69804378221219E-12	11.3115599193549	4.8312634937813	6.81751329033441	0.0515029256236505	21.7366487034105	16.061018718602	0	1.1422889092469E-59	0.00746611289224938	0	2.79151525764434	0	0.0343352837488538	0.49091610536239	3.47261732385612	0	1.34251097920674E-56	43.2317422237797	0	0	9.62154874826004	0
EC:1.14.11.36	1.05248136418183E-62	7.21895610363587E-59	0.334841989929444	0.291868623730369	5.89070260943964	5.70424749896668	37.0528304141052	56.5725856617686	0	12.7664473284855	0	102.309024041035	0	0	12.587332903882	0	5.33664584650987	0	0	1.29603014434753	5.72325925841744	9.21899172873176	0	0.854089387567888	2.09126191715193	0	4.11812321790833	4.83126349376382	6.81751329033441	0	21.7366487034105	16.0610187185621	0	1.1422889092469E-59	0.00700116863711838	0	2.76318431373807	0	0	0.490916105360614	3.47261689624122	0	1.34251097920674E-56	43.2317422237715	0	0	9.62154874822522	0
EC:1.14.11.39	4.57707808440133E-12	34.9829915047993	1.72715681193789	8.91855279229661	99.7315022159964	205.544777591129	562.241069020054	109.827181935923	0	81.9903624579574	20.7316129908661	215.120100769844	2.05340771571058	0	20.4736773258902	3.03563834474149E-05	24.0430350360172	0.0214383732355367	0	19.6660110900131	7.91544986926927	139.889333875989	0	20.3325025662621	31.7328884935287	10.45255412702	5.70233630814845	73.5072591477129	9.43032924682693	1.15834587839669	36.0133336756421	173.087790951043	0.625678430178018	1.77208308485145E-05	0.0187103508959002	6.34542538784831	346.946985844431	0.000351225821002195	3.34506921062269	7.44917980175674	58.9938795719104	0	3.26061159627175E-49	103.062748226488	15.7780293945325	1.72680359322966	145.997749520678	0
EC:1.14.11.4	0	0.00429786337576871	113.463887474446	0	0	0	0	0	0	0	0	0	0	0	7.89335030189407E-05	0	0	0.000492854297880866	0	0	0	0	0	0	0	0	0.00236674407509143	0	3.42815799722429E-05	7.18348101246591E-05	0	0	0	0	0	0	282.356977348602	0	0	0	0	0	0	0	0	109.600296112902	0	0
EC:1.14.11.42	0	3.02230733480442E-06	9.76823703855023E-06	1.88136055298999E-06	0	0	0	2.58361677749941E-06	0	0.0059068327033482	0	3.8677813296293E-06	0	0	0	1.256661682113E-06	0	0	0	0	0	0	0	0	0	0	0	0	0	0	2.58361677749941E-06	0	0	7.33382700275625E-07	9.49162405894141E-06	0	0	0.000411127182878848	0	0.000260535517868952	0	0	0	0	0	0	0	0
EC:1.14.11.47	4142.54409539246	9269.2402451391	1228.52472894867	5327.13553983088	3112.29990441105	5172.90029074536	13631.0504607739	1240.52391646272	1075.67673425387	3071.60903090571	1112.74041165741	4639.01498624852	5659.42975775411	10202.18	2097.59245711875	7122.29036228782	11919.9075142816	1891.22907059839	6089.11452601615	3136.14001605811	10276.972333641	15290.8041388498	6948.05307053459	13755.0798496217	659.040025911219	16099.2017551575	949.22239109493	7280.11595527625	449.636441748568	707.247385507633	3631.38856417284	9969.50970981757	4195.85349661129	9330.85762173045	2740.74473032072	3172.64109233957	3233.1099599029	1798.61286518067	2318.80475634977	6919.45791155262	7187.61221079673	2137.69954723815	5858.64088154309	4584.67934538308	2552.87205617719	417.2642860587	672.932160223783	10096.2197796029
EC:1.14.11.8	1.37274213763936E-05	0.00558788533376119	0.124094902950097	0	0	0.271298567220937	0	0.00717767533446118	0	0.0203739290957855	0	0	0	0	0.00682675802481136	0	0.000107176229988243	0.00593591720116135	0	0	0	0	0	1.9994173948631E-05	0	0.00386190817528005	0.00109829770814212	0	0.00691613812829293	0	0	0	0	0.0277255915800427	0	0	0	0	0	0	0.0001155353801074	0	3.15972964334893E-48	0	0	0.0181000150298028	0	0
EC:1.14.11.9	9.42695377873182E-09	1.04306846811702E-12	2.18842140532924E-10	0	0	0	0	0	0	0	0	1.83642435609584E-09	0	0	3.04555905524531E-11	0	0	0	0	0	0	0	0	0	0	0	0	0	0	0	0	0	0	0	0	0	0	0	0	0	0	0	0	0	0	0	0	0
EC:1.14.12.1	6739.09445882461	1969.43779675395	839.136758458541	8647.57424319257	5299.0117637935	4001.98650716818	27709.1354253054	341.70457805211	0.528602475135341	4958.55013460247	861.482171622498	5376.58428044201	11312.2257622211	16113.109531793	2866.65192303766	9932.11323888652	2742.21818216544	869.887098466962	70.9445310396908	86.8772374777365	8813.98367738824	548.984657578592	724.487348037642	484.171039260754	31.701961989879	9228.60030874823	705.451415902756	12817.0781944087	1.77133136280504	38.0432702564184	811.747557814903	2083.89452426225	5034.63529489649	954.456099867642	2298.04298359456	911.779791745347	3509.00001288977	138.35138362575	4817.85117355108	8091.53177432446	291.006016771895	12.3459767002734	450.324177653399	3109.74512907615	2367.55770906261	585.562962566313	422.534059810675	7636.62401420177
EC:1.14.12.10	4195.41790556381	3330.99888675326	1224.80057185944	6749.74938439442	2887.79784996255	2585.04084803733	14344.781146975	1073.8281812531	0	3517.5364440573	1277.74269635748	3584.88629580505	11177.947112671	8057.29420579094	2960.15239520706	5130.32647985104	15536.0887728294	1718.78442868547	16387.7444890635	1303.53633369306	7595.1258539527	50520.7127271773	3133.26156916018	932.527751990401	161.718414035249	4522.89588751496	444.438510535622	6741.18707115727	14.1887114074755	239.938306560175	3649.56029619251	2194.69648147945	2511.45412589106	1334.92658201881	3448.01912707079	1130.77775013835	1838.31546338857	3372.28737459752	1570.77448337649	4050.84725557788	2108.09423308529	41.3450445603732	810.394862711613	7398.49064863881	1524.5843860881	358.701176296117	221.909149696587	4807.85824883882
EC:1.14.12.11	4.59922352631099E-13	0.000106157193613265	0.339517499782121	0.0234108027613424	101.933766032552	0.621337281197559	2.97201012371797	0.153672838552386	0	87.201902879234	0.162388816415945	0.515246855636679	0	0	0.0391412897863935	9.37241711660116E-13	0.156810656133206	0	0	0.103954668687826	0	0.739455972514122	0.0959571869128313	0.0738346802335962	0.167740264904443	0.081873894421925	0	0.387446207428343	0.251983880881849	102.429080244532	1.92690956148657E-12	0.88523373855023	0	5.46970491017514E-13	0.000864458621501706	0	0.240091793992632	3.06626318026559E-10	4.12739626982885E-06	0.0393764154025962	6.33114730240717E-05	0	4.66553173738738E-53	0.181914841841468	0	0	0.771745099253893	0
EC:1.14.12.12	2.9578272950266E-07	3.00129030231335	10.0151305141702	3.65324937997687E-05	1186.83410005493	437.226645162167	0	0.557630663065448	0	1466.27899137592	0	0.0151720639705779	7.40196167970368E-11	0	9.55455594226426E-10	2.44020782192479E-05	6.75981832183533E-12	4.5118225333093E-12	3.38782463904628E-12	502.500000090429	4.47148968825202E-11	0	89.3425828385532	0	40.7121777672247	0	0	234.579054088737	6	0	5.01689534503416E-05	0	3.83425760550004E-11	0.727877464852674	0.0598830886873839	144	2.81949330941188E-11	0.00798331175219368	1.12716408551446E-11	0.00196461678482735	13.6916423863646	0	6.35934832915428E-10	0	18.2268707439795	1.12399789426302E-12	0	1.29642807079242E-09
EC:1.14.12.13	2.51587944023856E-12	0.00960449899852256	0.0482002085724133	0.00128553175181559	7.63908672838938E-11	2.87615579810666E-13	0	0.00176538271284772	0	0.316902103310302	0	0.00277223261659754	4.71853554639436E-12	0	5.84759718821157E-05	0.000858675729429675	4.30918780979489E-13	2.87615579810666E-13	2.15963979226254E-13	0	24.8330113453885	0	0.00015568602770324	0	0	0	0	0	0.000408832008543339	0	0.00176538302854417	97.6457571803224	2.44422783965415E-12	0.000501119655375307	0.00648561705287984	0	1.79734507944841E-12	0.0220570101651833	7.18534360790155E-13	1.01071396944295E-05	376.609939338165	0	4.05389982297494E-11	0	1.15046231924266E-12	7.16516005844115E-14	0	8.26435234344845E-11
EC:1.14.12.14	1.01144434451521E-22	9.5439474754624E-27	0.0248661793387393	8.38205829063569E-23	0	1.15628414836276E-23	0	5.76130670482525E-24	0	5.52855055098539E-23	0	9.53835563634185E-23	1.89696533802989E-22	0	0.00828872644624643	2.2253406783264E-22	1.7323976538628E-23	1.15628414836276E-23	8.68227395612739E-24	0	1.1459476980583E-22	0	0.0220678486154339	0	0	0	0	0	0.0579502413079451	0	1.44435806609526E-23	0	9.82638669240212E-23	1.29146037860241E-22	1.7324607141286E-23	0	7.22576164292658E-23	2.73143871559934E-26	2.88868180222556E-23	1.76282618408287E-22	6.62837741587171E-22	0	1.62976571277615E-21	0	4.62513659345104E-23	2.88056752750021E-24	0	3.32246939387104E-21
EC:1.14.12.15	281.339605683961	0.37602192086009	2.07099485510254	365.322268180919	1099.34252061553	1314.92074352582	393.469767001446	0.230364705269407	0.528602475135341	789.424412992404	0	41.2768038551557	0.108056176722253	0	574.427883350707	358.827811517088	13.7103222009371	0.524533820215637	0.934453652306338	0	14.9324384100087	528.70366081134	0	2.81737892698766	0	0	0.0145163544240329	0	0.00316439141762626	11.8183329411146	2.38970780910819	0	7.59406347959519	3.17381302391327	167.363926923904	2.94412328475159	3.56372825332819	7.45667205183685	5.23190442806786	1.10535112139038	207.092920910054	0.240905523694517	1.37147836001224	0	0.205663843516334	0.00597387000504912	0.195925143374569	2.11445621028105
EC:1.14.12.17	7931.27004731037	6184.62327233843	2075.6199696156	4904.83157495949	5596.30025841954	10711.2486011289	17898.0099455245	5377.11189143054	6969.15933168338	5101.16952736708	5561.94441532893	9168.28474834163	11518.6353732194	8052.96	2322.28263855689	16228.3722848238	10843.9254043444	14013.8138245519	4750.81129413309	2511.82177072793	26301.8275755082	24654.8456209714	16200.6878986834	21833.2308027729	33164.3537173554	27355.7843010919	1151.4845463918	10664.5840214917	735.124451805722	3382.60101292024	5439.12694344542	16676.1509929913	9243.10084657344	11394.6167174139	2485.01334165921	4523.88828842667	6878.61939054018	8914.64371526153	6365.58416192025	12154.6755280332	8934.58263414284	1276.40597493503	21141.8912972306	8296.69477931607	4071.05983641062	713.279284471626	2929.07683414656	7601.49880959928
EC:1.14.12.18	0.0183852313332665	1967.63212826991	3.83003260453119	45.3736836726134	261.902473983658	8.7063446603817	110.781202877613	0.316941996642967	0	223.037459621595	0.3067324749142	621.70910734761	0.0212260224872248	0	0.0100610642765629	0.000555387244719082	112.993411406204	1.25962548526509E-08	9.45824040931185E-09	0.196357657793196	1078.76293959612	133.572656472552	0.0032784101058769	464.332136883659	0.322898582389522	0.154661563283441	99.9544755745735	2.03797998824088	181.726094773818	113.54338801581	0.267492813747637	67.0111947716994	1.07063654664028E-07	0.470420388712494	42.4116616449442	0	0.403247157787577	0.233053888877131	2.92545835034436E-05	0.0743849252834815	80.5157214405005	0	0.000349155066624162	8.34361473382945	5.03850190028762E-08	3.13801435111572E-09	4.49014835555054	3.61941058743434E-06
EC:1.14.12.19	0.250629100377122	3.34797046742779	1166.61646951816	537.259886689714	95.8368303608458	153.836742383856	326.949811504655	479.311776390535	0	446.477144272125	736.169742999948	33.851261106051	0.106137988904586	0	32.4303457823771	0.0842500386489794	209.836873757173	0.000297003161759543	1.7786189303182E-27	7.75748123622428	52.2489007596763	442.892317851844	802.825540563411	5.11222939855959	618.819496118912	5.12113095221702	50.3796847336294	306.903847616919	559.475015909536	172.227116765053	3055.11874521129	101.229246823501	6.98533396443017	18430.9824269592	42.9307409446679	4344.08533008874	17.244596459041	62.291385368719	5.62774766555106	2.93841350547173	2.48557156150842	18.3560387758755	8.98413455489668E-11	1460.60897898998	0.00194228919336891	9.1585624588386	61.2261351256917	6.80628944583282E-25
EC:1.14.12.22	1.80329933506119E-08	0.199404077565645	4.73901123745572	0.0904308481893678	0.593739797902677	57.6301087324068	2.00913065146803E-11	0.0716133814569149	0	74.2285031675506	1.09777670645593E-12	0.0484983361998954	0	0	5.82590595872456E-11	0.0157592279763218	0.378171827316199	0	0	7.02751681621578E-13	149.846599337505	4.99885127554905E-12	144.165099532855	4.63116352645214E-13	1.13395343109829E-12	39.7376481767392	0	0.325925328948821	8.42561694016806E-158	5.53481798481758E-14	0.108065024581095	5.98433438581275E-12	0	0.0482691534626287	17.685020042411	0	1.26697034504505E-12	5.1551474065975	155.847355995393	0.00132401171312958	0.0462719650133033	0	4.03695161272084E-51	1.22977604209311E-12	0	3.88167748281635E-171	7.30432032291891	0
EC:1.14.12.3	4.59922352631099E-13	0.000106157193613265	0.339517499782121	0.0234108027613424	101.933766032552	0.621337281197559	2.97201012371797	0.153672838552386	0	87.201902879234	0.162388816415945	0.515246855636679	0	0	0.0391412897863935	9.37241711660116E-13	0.156810656133206	0	0	0.103954668687826	0	0.739455972514122	0.0959571869128313	0.0738346802335962	0.167740264904443	0.081873894421925	0	0.387446207428343	0.251983880881849	102.429080244532	1.92690956148657E-12	0.88523373855023	0	5.46970491017514E-13	0.000864458621501706	0	0.240091793992632	3.06626318026559E-10	4.12739626982885E-06	0.0393764154025962	6.33114730240717E-05	0	4.66553173738738E-53	0.181914841841468	0	0	0.771745099253893	0
EC:1.14.12.4	2.01497404706673E-60	1.38206810027918E-56	0.0743992615386135	2.11186330535137	35.2709203456066	38.6192316533005	185.558900448299	9.61109342217975	0	22.1763940574197	9.9419528176141	26.765073335432	0	0	2.14814415515886E-07	0	17.9105152399895	0	0	6.49046040060218	4.18207210780578E-07	46.1682957764378	0	4.27724106014117	10.4729451855422	5.01257668663672	3.00917492437412E-07	24.1961486808007	4.98166008016672E-07	0.547703502705895	1.58832979872455E-06	55.2336117847582	0	2.18691046199562E-57	0.165300360453323	0	11.9244731743014	16.597969627261	0	2.45848567315925	0.000952988360436747	0	2.5702353248854E-54	11.3579447977037	0	0	48.1842813727593	0
EC:1.14.12.7	5.95765726917255	0.0258178249848177	0.762539790169654	680.959267594952	737.016619871248	494.896152898645	20.6710079728195	0.520405963776828	0	570.739006259165	0.0371525631099693	0.323075189408046	0.252171664609559	0	0.00793393146046133	341.852012548183	3.52049514839605	0.0234174729153362	0.0115407926254374	298.019371598136	84.0155135410621	4101.6743472336	0.0171393712401298	0.0323030840819329	0.0383826651027233	19.901262032049	6.44766996141721	0.088642924992622	0.0455678214115876	16.0713963593277	0.962746983730693	0.202530587169986	0.644204210736572	0.916382241554486	26.8623722055324	0.230498238550546	0.475866209823352	17.7717354087157	29.0659098419176	1.44181444040478	200.736420099988	0	66.4045349821316	0.0745068654994705	0.0614789887523302	0.00459546165709834	44.6861666441056	4.41634650931147
EC:1.14.13.1	5703.13048541665	1883.41039606472	256.145765815002	11726.8418511543	6755.71564906459	5943.48673014647	16990.0516816862	1216.30409275334	2709.86463284708	5824.0850327777	325.381308567422	5570.81191515347	8439.12431532752	8174.09813120801	1469.78324200098	8687.15466826468	4327.69520212458	3522.52591662942	13815.6203578727	1276.96658380735	13394.1831336269	18908.7180551802	1224.88962797453	9179.3239148996	1238.0692142988	4932.27994637183	617.013759289474	6931.95729828156	144.515770552609	2789.11519361992	2040.20931295687	2074.0090359274	5378.23889226574	2888.95296133027	1581.9208303573	1223.59544524833	5675.91341916089	425.766394202798	4937.94703913331	9189.58256097798	3862.74819375531	1197.70136123178	8485.25130845019	4025.48021910313	2816.18864937319	339.656946547354	3184.26868676407	7542.84337026165
EC:1.14.13.10	15.2907613835996	0.00652870990273679	0.0415163543954793	16.8433122301318	5.86362106944334	73.6858592146775	16.0090422059542	0.829446232926913	0	1.89410573433591	0.804388432593967	2.35241842397459	0	0	9.64755793733441	1.92757343368063E-06	16.0176556033455	0	0	0.559962654651885	1.63087769273189E-05	3.9831566450434	0	0.369017775441706	0.90355041494064	0.405560032137468	1.17348437118767E-05	2.09002282983889	1.94269206462334E-05	0.0405560032137468	6.5902877330749E-05	4.75541875974105	0	1.12492409842185E-06	87.4953882919917	0	1.84251503401069	0.000630621468658708	0	0.21210516342387	9.89543401018266E-06	0	5.94710741099745E-52	0.980019979303305	0	0	4.1570853906574	0
EC:1.14.13.106	4.09612844286848E-62	2.80952921640646E-58	0.0239941062218406	0.255676574674005	2.33400934933927	17.3823279975148	0.728238015007666	101.545763605696	0	17.8536062944653	0	180.148092220865	105.367060665186	0	5.45782804681203	0	9.9235777180234	0	0	0.0254722354314517	10.625464957255	0.181190482936709	0	0.0167863116876701	0.0411017568803084	0	7.64546423040123	0.0983223766883138	12.6569923344865	0	40.3549775849426	10.2326123302719	0	4.44564839851271E-59	0.00157672944317389	0	0.141999680195335	0	0	0.00964848747336218	6.44705533594605	0	5.22488814903316E-56	76.0954752539205	0	0	0.189102356915754	0
EC:1.14.13.107	221.934819373942	64.001062695619	1.78453524387486	19.3264277845683	80.4519736156048	587.217406331446	906.586419222238	31.8886805599839	0	66.8258841820041	25.5214605693413	75.0378819952689	0.080778227480671	18.4	9.80271754125653	602.830766076358	38.3631083948875	3.8057387286914E-05	2.85764241382442E-05	16.9827386460843	231.253946099739	12056.3641908948	0	84.2323040771627	438.392874912022	4899.40201919423	17.8305764802371	80.9106969322707	0.359842767014934	4043.31476970563	757.558567769654	179.931622635419	2041.00032342102	2956.84383593147	275.506085746726	950.093811415775	1392.48727499512	3172.90538118373	1790.40507456402	4669.55598139865	648.622786147872	0	67.0099817080727	64.8810108293777	15.2866125977711	9.26320298046977	153.551025405381	55.8109354179637
EC:1.14.13.111	26.0615526020326	0.130627783515559	0.526663228799175	7.66242685747755	5.01522369538696E-10	102.204575569189	0	0.485770400282282	0	9.42431778638029	0	0.461737420422359	5.99909624943516	9.2	0.010771531128985	682.784011406019	1.80000000000001	1.15628414836276E-23	8.68227395612739E-24	0	99.9409470530751	3.39670793132739	0.0674999634789832	7.34804138079135	0	0	0	8.4	0.075308653534023	1.2	3.2241089763795	0	9.82638669240212E-23	0.0243349299706783	0.314948807349205	0	7.22576164292658E-23	7.55407680835415	2.88868180222556E-23	4.30970953913112	1472.54262970105	0	12.8	4.00000000000009	7.6	2.88056752750021E-24	0	8.4
EC:1.14.13.113	0.345083249424326	404.575550841618	465.367693247508	31.2332497880998	64.5415363912997	2172.1872696039	275.737998296752	126.702682312512	0	48.401968900401	274.844721321159	428.584326530611	1.44008478494187E-26	0	23.1223012235781	0.00544679942053757	747.721809506745	22.499078337172	13.8390113768882	239.409014199745	18.0178987366501	53.2889603110491	3791.42407837474	7717.74225946989	188.547075281322	7727.45465836482	85.7986057069872	86.6898393609342	47.061959877324	5.57744280842233	1017.76271971343	6099.24506338543	1.24058011094012E-09	201.928167835501	73.6825569709289	333.511999191252	12.4779203620324	1.7813860812178	1.43894827879799	3.64365880919691	0.016215080486041	25.2623084346796	63.4849987684795	11.6265360192546	358.935	13.2907075045154	64.3749102384761	2.52225885556658E-25
EC:1.14.13.114	3662.14696496567	603.034733885763	150.037234431637	4294.91434406469	1574.25307953284	4109.58526618696	13744.908476767	339.619350239678	903.164846898266	1776.07081449771	66.6950666655509	3608.62014804257	5654.45520012595	8017.56	386.680045221765	6131.91536037296	2649.54498147917	1246.84884519836	1559.35601146399	0.271182319651471	5534.77843837254	235.29922246825	5222.38018643801	13359.5856823374	137.983331534436	15200.8753361841	495.224122506589	6281.37284327075	10.5513351043523	651.041152432044	1362.61183585388	9362.94233236018	3425.88907160669	647.971001562148	1196.04558644921	386.68	2911.95789085781	160.964938951457	1633.95599863176	5729.92292122893	154.605318280047	403.470004826808	953.615003776633	1499.75362200224	1401.55752322625	292.784417440842	329.025434830622	4020.38356306864
EC:1.14.13.12	2.21034122020906E-62	4.06896288303504E-30	1.21290538682701E-05	0.0251022437654998	0.506631548682047	0.66619205371053	23.1777878140298	0.163810950733382	0	0.382641374478462	0.174121481277797	0.458510675774713	0	0	3.08806163684546E-63	1.69185631195283E-30	1.67736566291057	0	0	0.111465440152625	0	0.792881998376532	0	0.0749430477742226	0.179859574321179	0.0877893200367446	0	0.415439369790642	0	15.046105526553	3.47834935599361E-30	0.949192273429951	0	9.87360534819545E-31	1.27786693136071E-29	0	0.200957764832239	5.53504677726311E-28	0	0.0422213788781753	5.03503149260125E-06	0	64.2380944732371	0.19505827080308	0	0	43.434102751582	0
EC:1.14.13.122	4.4916444045661E-60	3.08081310445915E-56	0.273143298585877	0	0	0	0	0.113939396575107	0	0	0	0	0	0	0.10833844309178	0	0	0.094227558715623	0	0	0	0	0	0	0	0.0613044567517589	0.0174345275168178	0	0.109787719316891	0	0	0.239661084655268	0	0.20361466252423	0	0	0	0	0	0	0	0	5.7293954392343E-54	0	0	0.287322105611908	0	0
EC:1.14.13.127	9993.34699946034	1147.88176858208	584.005913464349	16527.5660121958	8985.58566737132	9681.58432423382	45182.3856146869	1331.34599872459	1806.06430136107	9295.49460293604	566.679462043715	9529.66508688421	17346.0726412836	24108.7015071782	131.257706223498	16812.6382935885	6006.48810898766	2965.9488139567	3476.42435711842	1155.9568526339	18065.9332485696	31166.9393838474	1685.86681073232	6048.54355540844	1294.80128317015	18519.6630769007	1137.58236773974	19439.2521886878	276.546288669088	5653.93362557439	4649.14201273154	4755.93064616174	11510.1792166618	13089.0932327637	3642.35341776916	4395.25542599269	10214.7708046744	3381.53693446355	5675.86268302367	20373.7046066703	4109.00027120475	852.452300358936	2822.33080417843	7725.69287989549	4114.7289060798	925.258495011806	2792.33626159688	11977.7717665445
EC:1.14.13.129	13041.5955786574	0.107762103136072	205.62182280313	753.049533698956	2000.86940776655	401.838783436034	6.85458507257661	540.178303141629	0	1556.92767900152	0	526.450297046873	13633.8012115514	0	115.027805167738	0.00538712069968152	8515.62355607393	2031.83827426182	4800.57993162629	4.00000662103647	4742.42075219422	25711.6406532366	1889.41171814529	616.66198379095	47.7607656702195	1535.48644282309	298.31313345484	803.050032312418	36.9812344165805	3632.33815995317	3238.65097118317	0	5202.52721491278	1219.49609542601	1033.75922611232	1283.409581921	3643.2056977262	8360.92322370135	4733.74167190197	6414.8056510091	2207.59288697076	0	3515.23464809826	6963.4679896902	3674.50450603905	15.8191947329021	14.7046931223065	2997.15928008377
EC:1.14.13.131	0.0470377244174693	4.36281600503875E-05	0.00918649948115907	6.31902793356329	0	51.102881847934	158.330702482606	0.134471973684703	0	0.0181886632661541	0	0.0354283960058331	0.0097460262296244	0	0.00125954130799679	0.0114331180364838	13.410236245883	0.000594063339636105	243.863191051833	0	0.00588752788422116	1.69693740354553	0	3.92475728046784	0	0	0	0	0	5.22534938827084	0.000742066885194128	0	0.00504849617052157	0.0066351274174844	0.121608650132374	2.35442183055549E-15	0.00371237476453299	1.40332945643016E-06	0.00148411613270494	0.00905686038848729	0.0543615067045727	0	22.4059507159189	0	0.00237625335854442	0.000147994726716363	14.8054485065166	0.170698289581933
EC:1.14.13.133	1.71948264585502E-60	7.377742453914E-13	2.25774661608749	5.46132347492525	106.424392096943	323.214004096986	650.655056446723	221.176762532619	0	103.555908897453	21.1911188892818	402.920237678679	10.3201839897259	0	106.123169513409	3.06763185052855E-13	33.7708122710328	0	0	22.7585465753267	18.2416245486496	161.887324574168	0	14.9979791683332	36.7229743461484	10.6842297943687	13.1256080135941	84.9594215367856	21.7293175413649	1.06842297943687	69.2807658521396	208.355265815679	0	1.79025760235589E-13	0.0219061588784042	0	906.157638163826	1.00360093632887E-10	0	8.62058424893708	95.1635987614073	0	2.19331610912684E-54	170.389122929278	43.7863342734357	0	168.956305737394	0
EC:1.14.13.141	15.2907613835996	0.00961990883491029	5.68031440432486	23.8316032336743	469.229576875532	1356.15191370626	2224.02210032783	192.264081817573	0	320.970687062652	108.85236638688	437.032356707547	109.490006886916	0	34.0633248076928	3.67598715490954E-05	126.749305684707	0	0	76.8402206248155	187.497907209221	546.584013854653	0	122.778026109466	123.988649337418	54.8816559528853	5.11303755251666	289.561957563866	8.46458438073798	273.139048629597	275.214269429487	748.615275785348	0	2.14529130968094E-05	264.769937686593	97.6371627376473	437.806550496306	0.0120262936700321	115.156991547815	29.105883075872	203.952163400926	0	2.4488900889964E-53	185.326443938304	14.9514490599099	26.5277014887781	570.451182629125	0
EC:1.14.13.142	395.893321520603	85.9535762767829	134.495273703155	45.2896295527435	855.105972802505	3688.78490055049	4628.4747712324	285.92713556784	0	556.493104598833	235.662169873961	766.322254659405	0.0696337846721534	0	576.615577093564	206.893280045575	746.80192861694	2.90736509279954E-07	0.603057975005321	410.507674018751	3.71493995162803	3421.57769414225	339.962746237735	250.993805110391	261.011761843082	180.301159401532	6.26977017509709	716.563187178013	7.57877099853686	824.094564874698	498.813135553953	1764.17921219132	232.641545256752	233.343978479547	457.237150270788	295.043658619204	332.921384198854	543.916250390493	312.087954384533	253.644032442793	657.295132267469	45.6177612551514	400.293031535909	305.276587376438	21.6178466240583	68.4295171151418	1209.13753496965	0.0451473146146777
EC:1.14.13.148	31.6338951880936	0.409264705985498	66.0554410279006	233.487923889807	40.9546347190376	564.068784711306	568.014389626439	18.1265349414975	0	86.1741546828435	14.0699387279201	1517.87423285423	1567.67920075945	0	3.62741800566242	8.80297824047257	210.215852005819	7.186913238628	274.287576491999	9.00700035221833	14770.7574599144	3605.63980486449	92.8572312900854	561.22684927143	20842.9170028891	3615.73632091627	70.8112609262268	83.6633467402865	0.977058660889568	2065.43823660863	2080.8933467546	79.2123274765564	3822.86151784233	792.010936304118	33.3986688585319	514.428642882699	734.700506661358	4604.20846070531	2345.04055234002	3217.31199944484	1357.14753336459	8.55864073711173	2334.09024685934	202.675273439168	160.248345563331	12.5752337314226	194.962792199088	519.362523552635
EC:1.14.13.149	17190.7921112113	1327.32996740365	1434.9903988604	12951.2870367735	7770.5598115383	12285.449061609	32227.4632973133	3073.89297451714	2333.68758489342	6880.92906478211	912.716217250561	8945.84416810552	12326.8421134661	16119.0984928218	604.403473749211	12980.8379534323	6850.82048749827	3870.6793348225	4516.24558517328	1329.51452759272	17179.6143938826	15337.0736550629	13638.8519297919	28992.0978832957	1773.08725393471	31113.9690789554	1450.07022305646	14986.2524814446	634.407864192147	2952.25385062746	5672.9903770063	20972.9512928096	9189.94541830638	11839.4093105321	2421.92322090471	4317.23206435833	10928.5512400903	3824.10324797384	4274.42479454799	14589.8108225893	8052.87974073343	829.871669521701	13827.586910314	5152.09144120847	4254.70397104001	864.28195461828	3471.5621601702	9468.27933198479
EC:1.14.13.151	2.04751042508911E-05	0.111375147729714	1.19542583050853	0.0915540651766971	0.632633084429011	6.12877803221343	1.06547500251767E-11	0.00989372098029908	0	2.61498353676638	5.82169028291082E-13	0.00505979121816159	2760.78699201749	0	0.0998112967541493	0	0.00581557896692544	0	72.9890423918315	3.72680765781928E-13	9.00569922050577	12464.9491975468	0	13.9978985408994	3.5503514048271E-12	52.0265741327233	19.5878130649171	0.129486994617037	5.21633336804496E-59	0.00880054760361515	3.31119799988534E-05	3.17359087132114E-12	0	0.0246558022252931	3.40465368911812	1.53020650046667E-05	0.0110894265577043	1.0871159098006E-10	341.008446691065	1.41165690380282E-13	0.00170573404776243	0.00161830588126383	5.26800170724646E-53	6.52170471066776E-13	0	2.40316215671677E-72	0.776791141301142	0
EC:1.14.13.154	5.70535077175219E-133	3.91329273646012E-129	0.0222496465760791	0.563713487585845	1.40181785413108	1.84331180638288	8.81750831171647	0.505942019275421	0	1.05874478577175	0.481783264145163	1.27337773073103	4.13291576301889E-05	0	8.79652039221692E-13	0	0.411983933954665	0	0	0.308417911460527	1.71253323431241E-12	2.19385497100359	0	0.203248717835111	0.497660209230431	0.242907565763859	1.23223893156496E-12	1.14949479043788	2.0399596729596E-12	0.0242907565763859	6.50411446107676E-12	2.62635573990528	0	6.19218461412094E-130	0.000258304739478968	0	0.571777142738576	0	0	0.116823918469798	1.03908831949233E-12	0	7.27755978582785E-127	0.539714053191556	0	0	2.28965196749895	0
EC:1.14.13.159	7.82738655572889E-21	3.74532242627856E-23	7.85791538912494E-21	0	0	0	0	0	0	0	0	0	0	0	1.09356202194067E-21	0	0	0	0	0	0	0	0	0	0	0	0	0	0	0	0	0	0	8.49529232087445E-18	0	0	0	0	0	0	0	0	2.38916040144152E-119	0	0	0	0	0
EC:1.14.13.163	1.4636264018874E-07	34.9925784900411	0.13281915768588	281.092694009738	0.500706879884145	75.3429208228788	92.074609696854	0.348283086207112	0	0.787899696882518	0.108448791271335	0.302124925546941	3.44345781326039E-06	0	0.0201140978431127	8.42327485371279E-05	11.2438015120759	2.9349029655551E-24	2.2037517004519E-24	0.0694244768143849	0.823651144176418	0.493833943843611	0.025136547093971	34.8876592187462	0.112022675640166	0.0558244028971089	8.39101268589543E-07	0.553178061575894	0.0660100424880046	72.1768141790035	15.6575177112934	83.1706232289437	2.49415262546472E-23	5.72390577398725E-05	0.000670513653940918	16.6364681728207	0.125163348084961	0.0265798659632999	169.559843326828	0.0262969144067047	0.0735978278437974	0	289.533801955767	20.1156407733739	1.17396118622204E-23	4.51645672598507	192.522331630906	8.43315658252804E-22
EC:1.14.13.165	2199.03669968033	2686.57842052354	10.5645222044032	50.2997259020824	1980.33552368672	1860.18390118622	3632.3151583698	2369.15259846171	2838.39103849505	970.639799074465	2960.75285958972	2008.88670029791	398.705312912609	0	398.59985675795	5156.94422826211	279.80874922157	10663.659663478	4.50906977382773	386.909898883871	2656.39322255492	532.853144830367	5077.29750129043	188.759260724546	11361.8298426278	400.727644207953	268.053502936886	2965.52135952391	32.5249662290791	209.775068619064	181.980705804952	1295.06680817685	1736.85395478448	1238.49982055741	3.23670437125584	255.223187965356	2733.48242428657	2466.35986415922	193.135133966753	2378.04554237237	487.353374709145	856.23602413363	17199.4065644831	1583.42841360449	59.7148435031501	150.099247490339	2302.53390251785	1478.62
EC:1.14.13.168	0	0	0.00592476720925492	0	0	0	0	0.00247239199361878	0	0	0	0	0	0	0.00235085587033696	0	0	0.00204466118611755	0	0	0	0	0	0	0	0.00133025672069672	0.000378315030101951	0	0.00238230398260721	0	0	0	0	0.00441827213887739	0	0	0	0	0	0	0	0	0	0	0	0.00623465539451325	0	0
EC:1.14.13.170	6.53486558705454E-130	4.48225587849526E-126	0.339661139532224	0.292540571433019	5.90426434154637	5.71737996921247	37.1381344250506	68.4641697935694	0	14.8161580384425	4.94621867511415E-11	123.412102764622	0	0	13.2266494582345	0	6.49720961454616	0	0	1.29901389939089	6.96790009110785	9.24021593650603	0	0.85605569485538	2.0960764759178	2.49380588227679E-11	5.01369409450644	4.84151423951049	8.30012224362968	2.49380588227679E-12	26.4637315281702	17.259641760984	0	7.09248138499294E-127	0.017261830706181	0	2.77182120017846	0	0	0.492046305465624	4.2278091089446	0	8.33566189086966E-124	52.1453790449002	0	0	9.64369973346866	0
EC:1.14.13.171	6.53486558705454E-130	4.48225587849526E-126	0.339661139532224	0.292540571433019	5.90426434154637	5.71737996921247	37.1381344250506	68.4641697935694	0	14.8161580384425	4.94621867511415E-11	123.412102764622	0	0	13.2266494582345	0	6.49720961454616	0	0	1.29901389939089	6.96790009110785	9.24021593650603	0	0.85605569485538	2.0960764759178	2.49380588227679E-11	5.01369409450644	4.84151423951049	8.30012224362968	2.49380588227679E-12	26.4637315281702	17.259641760984	0	7.09248138499294E-127	0.017261830706181	0	2.77182120017846	0	0	0.492046305465624	4.2278091089446	0	8.33566189086966E-124	52.1453790449002	0	0	9.64369973346866	0
EC:1.14.13.172	5419.03263444315	3.21849856781036	11.0740822308856	9014.76615078952	8921.72175359544	3461.74017222721	27262.1	13.3152591752687	0	8445.56735456283	0	4562.21329093677	11311.2286022675	16035.12	0.128790618973919	9592.03410877376	2604.75823175881	2154.42357997396	70.7477546102267	1000.38946826881	7532.3906482054	1737.48762340335	140.645046199037	2.63371557603341	1.10385341366848E-11	9020.74	708.173977603242	12577.5725529123	4.42468250999587	0.12034930025462	801.018868467162	2183.71151436064	5028.40290498116	847.463468381196	2069.94845208761	845.386695272936	3479.4431353309	1.9398715166557	3072.39329854784	8101.01652605989	969.980180914977	0	130.153507760285	2841.77480944644	2112.26336568065	577.800253291627	401.221563140575	6942.37620491614
EC:1.14.13.180	6.31334752504097E-61	4.33031692544011E-57	0.00442345386717425	9.92162214881441	200.212191356071	263.22352103636	1259.18170976517	65.0771510496007	0	156.192526027194	68.7909183053373	181.791948869646	0	0	0.0187885719100883	0	54.3762048458076	0	0	44.0435301386715	0.036578160893908	313.292821022288	0	63.1851925591953	71.0682214280649	34.6833021314233	0.026319509014736	164.421959675923	0.0435716934653006	3.46833021314233	15.3757780576592	375.088623453426	0	6.85206133191896E-58	0.000593260016883807	16.3010530766036	79.4409352988714	0	8.59342213314295	16.68300569729	0.0221939866461227	0	8.05310065941545E-55	77.3355135895433	0	4.42895594841137	326.973083242979	0
EC:1.14.13.181	6.01395921581088E-137	4.12496687024422E-133	1.29091907880937E-07	0.038664117655271	0.780347047423753	1.02611256722769	4.90842412686158	0.25232770948242	0	1.50836413262572	0.268193287832079	0.70625584700396	0	0	8.25121290878495E-07	0	0.211862834645997	0	0	0.171686361299774	1.6063711217204E-06	1.22124871220144	0	0.113142043659876	0.277031480052001	0.135218849532033	1.15585087346951E-06	0.63988688908745	1.91349997913015E-06	0.0135218849532033	6.10091613599118E-06	1.46200953546996	0	6.52712641446552E-134	2.72276715424555E-08	0	0.309529952093155	0	0	0.0650321292297192	9.7467391342022E-07	0	7.67121067459847E-131	0.300453003911892	0	0	1.27457582823647	0
EC:1.14.13.182	8.12028382586853E-10	8.98488759967543E-14	72.3131545594333	0	0	0	0	36.584431845015	0	0	0	1.58187759760526E-10	0	0	66.7661931800869	0	0	0	0	0	0	0	0	0	0	0	0	0	0	0	0	0	0	8.60515296606898E-55	0	0	0	0	0	0	0	0	1.01134767580975E-51	0	0	0	0	0
EC:1.14.13.185	1.25857589522534E-61	0.000584006846540868	0.0774780351219723	0.412045065749814	4.29593802419609	42.847705288948	7.19432003686569	3.72504614873816	0	1.23271860473165	0.0102760586796233	6.93279866747265	4.12288219814057	0	43.0281878778418	0.000242827398023929	0.354449567973492	0	0	0.251642196605631	0.347237701466811	1.78999488493774	0	0.165833279821854	0.406047455612809	0.00518102762233304	0.249851976990292	0.975264135176102	0.413627539443276	0.000518102762233304	2.86591197231867	2.39967172338656	0	0.000141713092233656	0.00255584909970843	1.65464316696014	0.497658240385339	0	0.872277830554219	0.0953181587950013	0.210688255830275	0	1.60539845645482E-55	2.92568531036603	0	0.449562470741504	1.86815690384306	0
EC:1.14.13.186	9.96369381072375E-133	6.83408473513426E-129	0.00212554670515991	1.60781398584124E-06	3.24500589369206E-05	3.14229353957929E-05	0.000204112583920072	0.0288836982390003	0	0.00490070947223837	0	0.0504550526502505	0	0	0.00152860282562499	0	0.00277490242197004	0	0	7.13942925937381E-06	0.00297593028177641	5.07845743998247E-05	0	4.70491430335724E-06	1.15201151651031E-05	0	0.0021413056852589	2.66091443959483E-05	0.00354491092069265	0	0.011302432439292	0.00286594544580274	0	1.08138892739154E-129	0.000451097476209562	0	0.027500074825148	0	0	2.70430500540084E-06	0.00180566095504648	0	1.27093635950023E-126	0.0213124722823699	0	0	5.30021365268112E-05	0
EC:1.14.13.188	1.22547136442586E-133	8.40549228435043E-130	0.0215082565171282	0.58911759240661	1.91454177986694	2.51607068165326	12.0425688739491	4.31555995501821	0	2.0711711511108	0.656566422830075	8.19885638391651	0	0	0.195984394751196	0	0.905829506832909	0	0	0.421223752722489	0.381548356001073	2.99627158305716	0	0.277588247897518	0.679682642035951	0.331030493171894	0.2745399208138	2.56146229092391	0.454498192462075	0.0331030493171894	58.3016119129501	3.9466141281523	0	1.33004003284326E-130	5.54821384680326E-05	60.8232951228323	0.762792671578503	0	32.064201500541	0.159553020486271	0.231506421071821	0	1.56317139422616E-127	3.46801924188491	0	16.5255393912486	3.12710694917527	0
EC:1.14.13.2	2509.24915492621	689.769993298574	538.535802098317	5996.36526186481	2190.58894712829	5969.43234026285	3634.72345695851	988.103960920537	1167.10809380779	1657.60778302089	753.411888473219	2437.57840216076	336.856564488456	34.4	1630.09554703515	1431.04137992451	2936.54890102934	816.987590150929	5546.17171361654	583.815624973922	4940.71030104292	20353.6995252954	6545.06674169104	13525.9618430939	1056.70445340031	11167.7499785869	287.658594070152	581.727758607075	48.2803992840317	1208.57050309575	1279.33106840765	9852.08480628798	969.375443138204	395.292402248479	272.670207858325	454.852441891508	2349.90848935217	196.540823568427	3251.15184620644	1799.71924584897	3199.3308603709	400.008560556882	5235.62924305167	2044.1797842365	720.203863984422	51.9552983288099	2007.58879796467	1529.45518647078
EC:1.14.13.20	5.18467937711905	36.3904919191651	59.4280114858226	66.6181084181051	1369.57242253407	578.95650751668	989.089733320023	186.901960897134	0	1403.6086350262	22.3654105131216	358.221203465607	115.718244809596	0	74.3576265261505	175.927438783593	342.384253496998	3.14894522521489	276.955744757034	29.5153276783574	122.149327777579	211.820501944484	114.897528047783	346.234655313335	52.5944006828058	11.6604392619713	23.5007973572784	112.429180033513	16.6051528930797	67.8852529836122	803.488794922686	321.597497072612	0.0269090949159684	294.451041761982	14.4503624718795	223.07077078748	76.046956081513	22.4983998790372	17.2329812078975	11.2305106628695	1356.61868432303	26.9600640360528	210.947310458357	163.595706765193	29.0746834426391	15.5664403049226	343.553734447119	0.91002842385978
EC:1.14.13.200	3.83632239890901E-08	34.9829190954457	1.41328059646904	7.12997211556129	135.367144578619	191.264753442133	762.720265361865	42.1936776551282	0	88.4519858762638	33.4046090226182	110.822831173811	7.19502823432772E-08	0	15.345098881833	8.44053227566755E-08	37.751355749366	0.00426833741029637	3.2931126889953E-09	26.6783520871706	0.0607022395220169	217.810322264793	3.48406110760882E-06	17.5811477031063	43.0479352471838	16.8420799700771	0.0450397275302878	99.547436679148	0.0726141470504766	1.68483011777178	4.41981783736309	225.710195981514	3.72706492184421E-08	4.89839943681033E-08	0.0866645731025794	4.48191950353765	50.3351857121374	1.05252937057479E-11	2.36270524981924	10.105345811476	0.0376891296009195	0	6.18156277485911E-07	60.3566929785749	0.028754062402532	1.21811902443077	198.05640034573	1.26018439121396E-06
EC:1.14.13.22	983.753415414428	795.307222138885	400.379908568605	791.532331246798	2130.58975015444	1303.65348899807	2200.48055517822	993.6292801898	1004.41307047066	1744.81212211364	987.416104581762	1293.24458232307	234.084106608001	46	121.974987703722	1733.22674978269	547.810588459138	1083.1226017867	1540.60208177812	1350.67467298277	3642.25848842979	11354.4713318157	221.628485153153	2921.98433027813	1091.20772513921	9699.32380141469	96.7179127710777	597.99557673119	101.661802157729	8922.77571495502	5389.71798340436	713.446585603992	4998.15977869095	6729.18107255245	663.559415581298	2300.40576027532	4130.7339274478	6349.88035913722	2250.98068048786	11001.2017959082	5585.13726142275	429.750048794542	797.712826606426	1313.74661956611	1124.80448515116	36.8938584704358	784.705130029203	500.766949821154
EC:1.14.13.23	0.106232933575799	0.0247528360373102	0.159855328909255	202.246732053406	678.3919498279	655.996563876037	1.624406691436E-05	0.00515206981620631	0	475.925430809558	0	0.101343832051566	0.152249261510426	0	0.00375826927410017	0.178819883126615	0.217348803285496	0.00928026486067851	0.00753436736571769	0	38.4746536684091	0	0.000686463034238982	1.23842159320503	0	0	0	0	0.00180265413164522	1.22188357397162E-05	0.0120352190839159	0	0.0788659701493451	0.103777527525066	0.110937102715656	0	0.0579935147960296	0.0704984958503118	0.023184380985274	0.141483336209292	625.72476705862	0	1.30824823243112	0	0.037121059442714	0.00231192563195851	3.4620717183051E-05	2.66659332918125
EC:1.14.13.25	2.53080429538106E-133	0.612287992781124	1.94172175550119	0.246818870230145	4.0375178366414	5.30910936455136	25.3962003539727	6.87054253708556	0	3.04965360326611	1.38763286303497	3.65611445257992	0	0	0.00859622531707399	2.18025876516754E-11	1.09914208460955	0	0	0.888305720313022	0	323.860103148861	0	0.585397254796998	1.4333616635237	0.699622726687743	0	3.70366582237498	0	0.645312204193989	4.48247384730116E-11	7.56443633933537	0	0.075164071792089	865.556304797023	0	1.60848208745458	205.608121490956	0	0.33647642108291	0.0097122391168942	0	3.22821160393073E-127	1.55448520645941	0	0	6.59465895033011	0
EC:1.14.13.38	0	0	0.087713232377386	0.715123449281809	9.9234624992449	25.1863079430528	40.1553858963101	2.14335925655278	0	4.57171661392377	1.71963986070081	5.79098084490403	0	0	0.000405923495358917	0	1.38451258285515	0	0	1.40455101534467	0.000790264156046833	9.9909282585114	0	0.925605103967329	2.26637016268332	0.86701544789957	0.000568627948229115	5.23485833684977	0.00094135808696773	0.086701544789957	0.00300138322715736	11.873614815663	0	0	0	0	4.41743201806529	0	0	0.532022127139976	0.000479496828095968	0	0	2.46354178010948	0.0955613545980222	0	10.4271927026138	0
EC:1.14.13.40	16223.5750484098	64.3200470735592	14.6082474179261	9489.6740000701	3829.22964037689	4917.95691431157	15105.9657336863	654.45788112569	903.164301361074	3777.41090568141	53.5075827424935	3642.6278656441	5819.65402475546	8035.96	188.776924510391	6332.85378727227	2581.09978741085	1861.3957601177	1894.72645168469	660.472092786638	9121.05016072701	12417.4671079101	953.043756666233	2726.55939011566	485.272707435992	5079.62675015079	439.721108969748	6467.07910409612	17.7778244352029	1221.17064078467	1321.6589192966	1567.38317610748	4461.56028308362	859.332579088362	1202.22313999575	584.323844952273	3593.72979545174	1158.02694569114	5681.17912050442	6615.24087365467	1524.85172579675	399.180452761846	2354.92595223172	3169.62372493297	1796.07073855578	305.764628963395	1057.33778159236	5391.99261874819
EC:1.14.13.48	3.34862806382868E-60	1.39596357997871E-11	0.118294315131784	0	0	0	0	0.0119062539597764	0	0	0	0	0	0	0.10639272015887	0	0	0.66429961668579	0	0	0	0	0	0	0	18.3462411539602	0.126596182915404	0	0.0463585659444721	0.196217196143038	7.57484919165657	0	980.058310824762	388.751421262931	0.00307965309152574	0.975154017174272	511.414259837561	1709.19870288394	0	1375.83431485647	1.9527073045178	0	4.27140099004462E-54	0	0	0.0632713373056225	0	0
EC:1.14.13.49	3.34862806382868E-60	1.39596357997871E-11	0.118294315131784	0	0	0	0	0.0119062539597764	0	0	0	0	0	0	0.10639272015887	0	0	0.66429961668579	0	0	0	0	0	0	0	18.3462411539602	0.126596182915404	0	0.0463585659444721	0.196217196143038	7.57484919165657	0	980.058310824762	388.751421262931	0.00307965309152574	0.975154017174272	511.414259837561	1709.19870288394	0	1375.83431485647	1.9527073045178	0	4.27140099004462E-54	0	0	0.0632713373056225	0	0
EC:1.14.13.50	0.076621017349675	0.0122520070903366	0.286221833732534	14.0205321443052	250.880498972074	429.690243809205	1314.47695461255	71.8482403306982	0	158.848885477195	71.8222172805141	189.578626889434	0.00657717517562393	0	0.0598393035508633	0.172471408241048	223.658075411508	0.00875932207968608	0.00657717517562393	45.9776416049305	3.09131517825792	327.064045444326	0.006173598366081	65.3031865980591	74.1890852988282	36.2116355335168	9.96652781706727E-19	173.397765637249	0.0162118891282641	106.042050217347	106.022747335322	392.117570712746	0.0744388704456129	0.00884904210957026	0.194073348574531	113.416054205204	84.7705989838594	0.00268740398870076	59.8113861297314	17.5491583489746	44.786939234137	0	1.32933085776474E-25	80.4582950085832	0.0350372883187443	30.8170393377812	341.331659575693	0.0481609042065547
EC:1.14.13.59	2992.78753524311	563.340293060568	742.618317277149	4132.84767310444	1973.24163676391	5531.63655738259	16056.9102710114	1073.25392360964	296.89530802535	1817.225245589	313.182075687094	3753.10235328869	6025.60552010386	8032.73849282179	238.536545035748	4785.42589486029	2577.15982702479	465.171519617093	19.509091026029	494.812895592065	3984.66593457391	711.270320256164	5223.77083328755	10734.8610214675	537.642121420939	15222.6817752491	498.567766484045	6610.51982999488	297.770588920231	9.31575277271767	1424.68807314275	10275.2558849738	2515.48137296796	4032.35184696438	1184.07357040862	1339.03159809085	3313.99895105409	25.4441510039626	1566.81529833415	4074.31632696964	315.139749051269	9.20660790090876	661.76727341208	2308.80551959068	1499.853795872	362.611097499467	622.876644854605	3470.90418423754
EC:1.14.13.7	9.2503721221693	64.0389442033001	6.26680892595519	1744.66859100279	843.168773619929	1016.64222971559	102.806744082039	96.9429193217305	61.3937230039592	632.224541157809	1.29212424629021	7.00813849556416	72.4825188191242	0	41.6570808571828	3.41965493845934	223.076655785686	0.0142705275318726	78.097272568543	177.827187125602	255.699143418433	202.842736868774	0.0022672756637288	32.1002839099448	407.343024840903	19.3626352073143	67.0904572886184	3.41812007833729	120.586940001478	49.3791016277693	14.1250120763875	8.90338018944069	0.121274448007703	0.229219575791736	8.47649300076983	14.2466138244347	2.80924154511247	0.452933940998743	34.1152718772033	0.548630842504604	928.809017538951	0	221.717605413381	107.292358146153	0.0570821101274902	3.8742878364026	147.87339970312	43.1012922050355
EC:1.14.13.70	0.577164322397475	1.16142097916457	3.9651872725564	5.15131423492921	87.8246256384709	459.892667973694	513.912590375101	25.8521662002794	0	60.6277479680074	23.6526406095135	72.0382291319122	1.9485459483177E-06	0	0.0163797791837432	1.60802810696204E-05	18.7614620613426	0.00232852706479371	0	17.4998830447212	8.07408107597473E-14	2413.29770545027	0	12.5304144711617	28.2376448770506	11.926805380468	3.59714918825896	65.3135779578375	0.00271304572998553	128.111907597621	97.5267591640977	190.269541216129	0	0.265755159006236	87.793201606442	0.000943759181913366	31.7265330457062	0.00526079592475136	0.196735199395629	6.63201793400149	0.00019521527250839	45.6177612551514	1.25001832013048E-50	30.6238141731244	0	0.00710022957561616	129.916714157749	0
EC:1.14.13.72	0.0325610408749254	0.000155800738153376	0.0425217707226588	0	0	0	0	0	0	0	0	0	0	0	0.00734821373535784	0	0	0.0174775512492973	0	0	0	0	0	0	0	0	0.00557686627506864	0	0.00121569005981655	0.00254739906060582	1.74933586098713E-07	0	0	1.92130669134344	0	0	0	0	0	0	0.104926433440833	8.54965638490726E-06	3.13519233427426E-121	0	0	0.00166465253417971	0	0
EC:1.14.13.8	0.00015449199254922	0.00232868531642764	5.54127334801323	0.818497381802753	15.7280996244203	19.9852193992208	95.0235138522475	7.50236786911967	0	11.5196857889803	5.19181587527752	14.774159063859	0	0	2.0025824331924	8.51966311174453E-09	4.15825768428321	1.71407903930602	0	3.32372283029304	0.0563004522462071	23.6424850260674	0	2.19034752254638	5.3631275541508	2.76358985482999	0.357659329060059	12.4128976596039	2.0642003910929	0.261763213879061	0.213826282771838	28.3564793245848	0	3.74214238228226	6.43494112349632E-08	0.00046870346001927	5.99224216925897	3.51836992191985E-08	0.0206152526271531	1.25897462667974	0.034249323919197	0	3.1897853695421E-54	6.21929450667486	0.00529206994443462	5.22842160803987	24.6748591278741	0
EC:1.14.13.81	17.1933351206484	414.894264596274	46.8502509315314	149.214342151937	437.792402265898	2259.25212944662	383.189476405454	134.192072998834	0	436.187343324842	0.0463194296855897	621.569157358002	15.6061335762456	0	38.8876229902068	37.7011032118659	722.377090074093	35.5948862136928	2754.31872271825	3.73669074838567	295.967685922175	14146.9186522534	3807.32291621436	7746.61570153189	141.396970946548	7944.3580053283	117.96136017077	14.3810860152111	24.5955131676419	381.344812325241	398.399953107546	6195.8403334474	16.631198996467	22.046790851886	103.105808423594	0.16237203640111	404.337821252156	24.2677925242203	1938.93008994956	31.2513045294413	411.214056713595	0	572.123327089844	1199.32268574687	22.8240122356876	29.7124917233134	423.654256045854	24.1080597591044
EC:1.14.13.82	8041.60140409863	254.803590432784	1966.04864621857	16652.7431115162	15250.9306738706	8418.97032135982	27944.1172576325	1951.13847207756	2735.96456290731	14221.4161137737	2243.5482321153	7175.71240349378	11435.0536484821	16098.2647554662	912.861718056015	13683.8673718133	3647.68273532239	5148.14235272447	7282.66012898252	2262.36154873507	18924.8630223282	123012.680202179	2591.7218563672	8230.39885220059	1377.37731870237	9491.48617024697	1180.62245566657	13076.339251672	85.5877770797472	2743.44848809827	3826.1230213334	4063.71045540515	8022.22388679045	2059.91671642953	2632.79044302627	1921.5704226212	7328.80836024861	765.774347976979	6508.99926337247	13308.7719942772	14881.9038996681	1259.23973837789	5008.76705784553	4210.00541674178	4902.57017505238	683.649957736246	2432.40199317645	11514.1001416238
EC:1.14.13.83	1513.21051414054	64.053902043803	190.273944923631	5981.81517680495	729.73735333431	3177.1225260286	2426.95256144279	1061.57025718589	1031.68307010011	513.506289661186	84.5049695528743	1781.89175523316	7289.1936683905	27.6	1651.21216587091	1373.410749521	2371.40056385973	2211.62707016254	5898.17602510297	1336.44522462806	4280.80393135085	10555.0204115827	951.647815875598	2841.2275991617	531.378783597729	58.8216440006862	294.420536702283	264.329844467015	190.224849492152	1332.52700414245	792.533283781776	761.609101155588	951.370083977805	324.039940566138	504.067338346747	141.140013104915	2105.99260082186	196.190938957146	1000.17847003628	1711.01126874314	2003.60119137761	399.06	7711.2212432149	3518.12871302538	2488.97781134328	46.4766565615504	1939.79489836466	3035.74017365134
EC:1.14.13.84	1.2152053622637E-05	64.4624525578559	4.91829568272708	190.103201732773	786.792371766906	937.297730543878	784.59645628628	42.1367355238808	0	931.276527848144	40.9900172677968	109.795205946127	3.08920142894261	18.4	0.0742478017547287	0.167291167524688	189.772795941276	89.5532756347795	6.6507267115019E-14	26.5064406929777	1497.08312603886	10498.5050601172	1265.03268644853	29.2647323476876	448.802346619264	4778.78672620308	32.2371273532727	116.342633291284	29.7362794602821	4040.50862882487	726.237610198223	226.566744034074	2041	2957.03555270043	92.8899174324952	919.399970554145	1387.61596558569	3173.35145607315	1046.40673859559	4671.04023976883	619.014093258263	0	89.8380944756922	78.1077464462937	44.5329442943692	0.923759463101514	293.67605331682	55.8006097587843
EC:1.14.13.9	12948.4895261673	288.845474854843	134.60203782627	527.087571060127	211.420728004511	476.229381883442	76.1116377583943	51.8977037216014	0	10.311149320736	2.12512667039447	424.999375433055	0	2184.62	640.638146126884	1113.99435215099	1587.69932571628	10.278719756029	1795.64	464.302225146314	2393.10838972085	1872.8770839181	3.5004607769231	43.7145365414872	75.7963542981301	953.479450001665	464.465909515726	555.023595172148	61.9227261439419	203.956130455314	1238.15107924927	71.5182528649029	746.3	145.218029099991	435.462325027418	206.464634603531	305.468777413461	128.430395875411	589.257703909963	1095.48840956989	126.03897360596	1613.09	4634.89	182.063946235945	59.265234954032	37.1905330057831	170.533991706309	6953.4
EC:1.14.13.90	0	0	0.0667265448062113	0	0	0	0	0.0278448366516444	0	0	0	0	0	0	0.0264760595690495	0	0	0.0230276011580483	0	0	0	0	0	0	0	0.014981759036659	0.0042606998579654	0	0.0268302378512278	0	0	0	0	0.0497599354419046	0	0	0	0	0	0	0	0	0	0	0	0.0702166005583176	0	0
EC:1.14.13.92	15.2907613835996	8.63255583417274E-58	0.0284346680156766	0.497004031745915	3.78420672292157	1.32230052921285	6.32524343768	0.374561770444876	0	0.75949103438489	0.345607434910946	0.946239738600647	0	0	1.7076024131404E-05	0	0.30142039151918	0.000106621289591827	0	0.221243723460569	0	1.57376282142237	0	58.0103502302358	0.356996768400717	0.174249848369193	3.40215094006889E-05	1.28512869715133	7.41628161020811E-06	0.0174405251702916	25.809882698556	1.88401743684946	0	1.36596935156091E-58	0.00198412072840673	27.6125380610278	0.519774347479539	0	14.5564948847665	0.0838036889268673	0.000246399622602115	0	1.60539845645482E-55	0.387164111720749	0	7.50226869769035	1.64248283868922	0
EC:1.14.14.1	1192.62374465546	64.7987676935304	11.5198921993958	4498.39644977268	292.827089299701	1299.63045674655	1057.28676279751	359.108697599547	0	138.492675357847	29.3013306214574	633.568583050995	3057.22208537124	63.4671028954686	31.427590828875	578.039255604313	1871.76592682202	2.25019931813117	14.4391732405232	23.4177027625142	703.962515500344	513.078542169902	718.833166512539	39.2044942624963	539.824912131069	32.1880198479447	24.4226348657011	126.39040725087	40.0756200368868	905.401585154843	278.41016661455	357.751973990664	558.192530736968	359.936300788593	45.9837400020557	215.136703672418	1170.93485614254	471.116108319309	421.017967040704	21.4824745431731	268.82817198148	0	3502.06049575802	617.939088852999	73.2452686616791	5.81056544167786	429.89218319065	97.7127546314517
EC:1.14.14.11	0.00073055769753618	0.27848826095267	0.498258303729492	0.0307394837618786	0.0216271183214152	4.20010832924767E-12	2.00912780870878E-11	0.0131609820863666	0	0.000404943481521767	1.09777515318965E-12	2.10568335303299E-07	0	0	0.000102065158813853	6.80167563645452E-08	0.00203020656187037	0	0	7.02750687284131E-13	0	4.99884420257413E-12	0	1.44057424417878E-05	1.13395182664484E-12	5.53481015349259E-13	0	0.353226325003859	0	5.53481015349259E-14	1.39838140524068E-07	5.98432591845801E-12	0	0.0675761550914127	5.1373372030836E-07	0	1.2669685523833E-12	2.22522400664698E-05	0	1.41014733161312E-05	5.26425612025032E-08	0	4.06823110333507E-56	1.22977430205833E-12	0	0	5.21712401909993E-12	0
EC:1.14.14.12	129.416388086883	107.355951059016	101.114953421724	48.803961023117	1830.80048725579	2042.3492141518	1989.72805172831	164.431799023792	168.112237801728	2087.7600636134	98.8680065916174	367.079128461207	4.12811790759726	77.6	4.72767479400167	548.285611394208	170.853802157812	0.972136304858781	0.00023811517927682	70.0922417630522	216.760086143577	24595.6017635575	338.566049663923	125.648527456441	521.513341998833	270.203673469374	83.572308137823	286.319474865582	5.77415258099119	202.662039096602	295.952554922155	865.360650673579	111.505081533494	119.769274708427	123.77590386778	113.759712481082	205.365332337509	230.871759484691	206.321470182357	189.21391459143	296.635518030929	45.6177612551514	246.002788609012	185.645385546867	44.6510996775619	35.6709787143058	558.982569852527	64.2909342306866
EC:1.14.14.13	8.58722656353433E-64	5.88996762544294E-60	0.0174409820972541	2.89779198327664E-10	5.84853232229245E-09	5.66341200430012E-09	3.67875770815613E-08	5.12825365398539E-06	0	8.83915534271042E-07	0	9.10033765348003E-06	0	0	0.00496471991033367	0	5.00496155492722E-07	0.0309975811113756	0	1.28675214018365E-09	5.36754609189478E-07	9.15299492763961E-09	0	8.47975143289899E-10	2.07629101785633E-09	0	0.00989132358275853	4.79581381872888E-09	0.00215674527150535	0.00451797897073118	2.03856681186136E-06	5.16909316855105E-07	0	9.31996897858703E-61	0	0	3.33624224138255E-05	0	0	4.87401741370304E-10	3.25678610883362E-07	0	1.0953586766301E-57	3.84402915498932E-06	0	0.00295237022706846	9.55267012704629E-09	0
EC:1.14.14.3	3.15229782809209E-05	0.00139021578360003	0.00760358679737954	1.82051538904482E-05	1.70026576888209E-18	2.23575406500421E-18	1.0694761452113E-17	2.80110925201249E-05	0	0.0571579956849039	5.8435522820051E-19	9.22899423264754E-05	0	0	4.40406662185927E-06	1.21601993167858E-05	4.61615877138248E-19	0	0	3.74080281415368E-19	4.48224305675282	2.66092809283082E-18	0	2.46520499425669E-19	6.03612385015378E-19	2.94622741359489E-19	0	1.39422296408208E-18	0	2.94622741359489E-20	2.50005991427688E-05	3.1855085511328E-18	0	0.0342199100025234	9.48570436777156E-05	0	0.000183441601949856	0.00397830900672346	0	1.41695805182901E-19	66.0412874123014	0	2.14069680622206E-39	6.54619519148714E-19	0	0	2.77712033094705E-18	0
EC:1.14.14.5	5648.40126525935	6195.34861287111	1988.50574078728	15312.9206774562	4525.11745290552	13234.8328436251	18420.1889257117	2246.80996414932	2270.80809111725	4400.13426177381	1166.43531035395	6138.16077921195	9496.67846766305	8196.82186879199	3352.74657064545	7863.2568838806	7774.33221593088	5424.78731537759	4130.77533534835	1963.73765465946	11116.5262499669	18532.7292855835	11770.8715391483	27722.7660097808	2367.71431665792	31711.107202078	823.062264723184	7281.43800278073	484.322665932724	7244.69755216385	4211.77002425696	21021.9952238154	7953.00278720637	13997.5063884218	1870.39200239027	4120.93635473615	9488.36940438882	6629.1568741409	11067.9559466158	13755.9271670377	8357.82552308907	894.323210786525	18448.8558659775	6206.07222789458	4796.64408758742	438.762517408107	2982.91526855036	6702.4580865477
EC:1.14.14.8	20.9385414555509	4.38885420089684E-06	0.53964070841723	0.450601244472015	9.96237802950995	48.9958724555115	155.202981045425	10.7653231361952	0	10.2658757330507	1.52981235403136	16.4263882902883	0.0424535802195911	0	2.05356383867237	182.149196739222	1.69436980045804	0.45483187449755	0	1.98798772923459	5.63219980789137	4247.73805736875	0	1.31527697904339	3.21991385405178	128.468064551861	14.8756315289875	7.41280573478266	0.627224157993422	62.8617547305522	54.8902093001031	17.0967653302417	753.819282446642	285.265561122994	41.7669789750143	6.78061673380959	414.245393720003	1229.02982782696	1.94431247177657	1062.61390623288	13.824817078898	0	6.78732764892062E-54	6.96262993335406	0.109480606835734	0.085900184404833	14.7646196382928	0
EC:1.14.14.9	1989.94652791502	593.290313735665	1139.3613197954	673.048305469852	167.778409742543	3710.41904911578	1418.25318720441	860.689434821015	1977.38567791374	418.183365313687	28.4911175014939	1463.48367799816	7.7372753210649	64.4	420.654706362255	2276.45304005112	1598.51032840159	824.502663957241	1568.36987664467	555.56585626912	1755.02697479899	5004.01387097842	5662.46907158966	13805.4567519303	439.986821988023	11420.8535606582	286.101888557116	178.163657412673	410.838021285816	1141.8310979544	1431.05021724128	8751.63636508392	2043.71586653287	6313.93420033335	309.792004271902	1839.27329649981	2422.02366515825	1614.62276821425	2068.25991739474	3061.28428323817	422.083822991345	399.06	1261.58520500155	703.657243361217	723.180327251772	166.042261085531	754.329772682775	426.360154940549
EC:1.14.15.11	3.61601622485694E-61	2.48022086524731E-57	3.30085022898456	27.7501776863369	121.208051241805	172.853411152354	613.054160679214	120.169338493352	0	84.4528780512874	19.310715098288	241.413367781951	107.436547500927	0	60.9961397044688	0	25.1245429737126	0	0	21.4433462566323	9.02347950727786	152.531970524302	0	14.1312565541857	34.6007796179568	9.73615969414663	6.49276903026688	79.9776893207522	10.7487165421434	0.973615969414663	35.8173395447055	188.492232220653	0	3.92456851957837E-58	0.0443349836924929	1.65511187042016	41.361089325238	0	0.872277830554219	8.12240677897555	5.47504245133989	0	4.61247262713664E-55	102.109473549196	0	0.449562470741504	159.192440263131	0
EC:1.14.15.12	0.0154019852209022	0.0247153933796114	0.504829346988252	0.300580162487961	5.94574034221485	23.0783514250973	36.8389434764592	4.0045782896965	0	7.49179937066526	2.01285288532296	5.32137799679931	0	0	0.0339669623675228	0.000242827398023929	1.59181811292888	0.177640922697202	0	1.28854882873484	0.00119288753521269	9.16577522982991	0	0.849159168700902	2.07919013741807	1.01488257192078	4.15145903240556	4.8086265876696	0.0226773009361543	20.4430232760338	0.00502976416409267	10.9738581369223	0.273840285766946	0.0604432435392898	0.00426678888805303	0	5.48188106974627	0.00197453986596179	0.0343352837488538	0.48808229911037	0.195646776787979	0	1.45766456693883E-55	2.26342620142165	0	0.0173036981107598	9.56600849464215	0
EC:1.14.15.13	189.208995040646	0.000366091251018021	9.50840710925011	4.96709986813156	134.73034370953	124.55822530497	378.734663257105	104.791609264922	0	100.502303575411	7.13069522827251	230.525567558216	0	0	389.109837555337	0	88.5541439852519	0.00140282755108	0	13.2473426403523	8.55604117447684	94.2317142558183	0.404305984104619	44.9794202682724	21.3757861173659	3.59596958776282	72.4767135886364	50.0397201529506	130.763325993065	0.359547099062959	63.6746429892932	119.712775890216	0.000274144056333017	0.00260690020347647	0.0844866370713122	33.4712980651696	36.6875941953451	0.0020010917325268	17.5836339317706	5.01788780434066	5.19195666710832	0	0.0201597020114329	84.4212749343762	0.388214224022898	9.06857670154342	100.356441673824	0
EC:1.14.15.3	661.249907789861	19.0927218248759	631.408999750194	63.0727909582298	116.171204598087	1289.27651235141	1883.83311222738	640.087581896893	0	337.901862263875	661.024281777447	240.328862546245	77.1241895960291	0	1536.75589062513	1.20765096940748	800.238873784598	13.8880575529962	8509.42241137372	1279.89457478978	1241.24242510621	5680.22055866199	476.129766825607	1165.20893121756	55.6208289460599	18.1557510124083	310.58416723896	489.745304062674	125.201579635658	946.928837806764	1666.85876044025	438.219214579837	0.173616849426502	291.461011933025	468.038712023522	257.51062949836	573.23155248108	17.4942147590948	517.042608723701	8.47443010365311	3491.64075907945	126.716128419576	2704.60314987731	1033.97690765972	921.506292802141	29.696094845108	1181.22482709036	2749.98803098587
EC:1.14.15.7	1308.14751862105	1666.10991303822	423.699213097484	368.615810789241	1225.14274735387	233.254315603732	249.300046476439	596.885463580232	0	918.41270877181	341.079485135358	630.282909830892	261.034235490903	0	410.238175170355	903.809685617999	362.356448027873	11.1498303992078	45.8776429231238	1863.21572350666	1627.13753741038	2947.13228937615	621.867097978842	438.239842692855	138.694259803453	42.9514597446772	7.70169605332448	1135.64672460454	20.4694978283798	342.04150998857	681.339229478863	87.0687245935474	261.298007535708	210.461301768702	41.704003612275	340.106052229631	1050.93910897169	228.102405174575	314.526258794695	15.4064876131324	3690.07669357427	4.67338526411867	2838.82719580887	380.87293582219	243.876003153542	38.3405121223489	345.060101340712	690.238010043091
EC:1.14.15.9	15.1983998680326	0.20631871301181	1.35082219810894	18.2452770519029	0.00479311868427876	1.73748253605668	656.254285091739	0.869310314809053	0	22.8485373780152	0	14.3697998120581	1.31473241902057	0	0.0388032320716832	33.4406777041511	53.8630725050891	1.73748253605668	2692.93486899199	0	17.2195053908669	0	0	0.732602549773915	0	0	0	0.339631965112648	0	133.886101434491	2.17394632373743	0	14.7655533415062	1.31238189083419	2.61646458897165	0	99.3486397428877	0.575609510309718	4.34065812516616	26.4889881374255	68.1582396281227	0	572.040177499857	0	6.94993014422672	0.457006566660531	379.351433413446	9.734876654899
EC:1.14.16.1	10655.7628731583	2311.43005046266	362.333046130579	2285.98863221006	2634.18657510068	2618.67803558466	738.638937720274	941.702470577953	902.9	2827.45819359958	39.3489257128763	3739.18720023572	14947.2391225843	2184.62	2130.59329752943	2871.18718058882	10274.4892193786	2215.8504872709	6149.4933486455	2565.24371383436	22784.6709956303	28208.0805670329	1391.89199235598	3193.40904762569	21072.5104494684	9860.44572702778	642.596009822449	1184.91533024182	59.0284763879062	7757.28709937245	4581.34787692953	309.621539506045	8322.13045966487	4432.71110285781	1770.74171186813	2342.24393102236	5152.71899922398	11016.1972067638	7091.14580293865	13340.959409543	7620.32942067961	2214.48037957912	6294.31086816624	5945.37223958468	2554.83804999037	19.108813339188	929.440805572471	9378.92282584303
EC:1.14.16.2	0	0	0	0	0	0.623568145937902	0	0	0	0	0	0	0	0	0	0	0	0	0	0	0	0	0	0	42.0364147329882	90	0	1.96801313381423	0	0	0	0	0	0	0	0	0	0	0	0	0	0	0	0	0	0	0	0
EC:1.14.16.5	9.19871344182085E-07	0.00630938568665782	0.000161438751148806	0	0	0	0	0	0	1.75201427883779E-05	0	0.000696498554246386	0	0	2.50848465407147E-05	0	0	0	0	0	0	0	0	0	0	0	0	0.000218434585987474	0	0	0	0	0	0.000998363363145792	0	0	0	0	0	0	0.104926433440833	0	0	0	0	1.55385502727611E-05	0	0
EC:1.14.17.1	0	0	0.00301187552502714	0.0707748282939671	0.628130609332591	0	0	0.00750754266900146	0	0	0	0	0	0	0	0	0.00449566714397433	0	0	0	0	0	0	0	0	0	0	0	0	0	0	0	0	0	0	0	0	0	0	0	0	0	0	0	0	0	0	0
EC:1.14.17.3	428.868127008016	94.0677141565941	0.11655767922761	9.23324701629218E-10	250.392443182201	23.4489890371199	618.028433134721	628.754032685038	384.443141145443	328.105792660934	0	795.344763809941	135.87299125355	0	49.8695898224569	1171.03269864888	4.37126573253778	0.000183177414550232	0	1	0	55.3363590255925	0	0.000136995107688361	0	206	5.84496037796219E-05	0.1237864216725	1.27413136357196E-05	2.66985899279358E-05	1.26797449134227E-09	0	0.00713426290102385	3.59925885464031E-10	16.6131438417028	0	63.2914484426563	0.106507201607037	1735	1.27864315491217E-07	0.0133893271534066	0	7.35090984036506E-55	874.969705065453	0	0.0717876131615665	0	0
EC:1.14.17.4	9.42695377873182E-09	1.04306846811702E-12	2.18842140532924E-10	0	0	0	0	0	0	0	0	1.83642435609584E-09	0	0	3.04555905524531E-11	0	0	0	0	0	0	0	0	0	0	0	0	0	0	0	0	0	0	0	0	0	0	0	0	0	0	0	0	0	0	0	0	0
EC:1.14.18.1	1315.4341028342	134.319820164959	131.121038941203	569.523553687049	58.8626764720383	837.440028575076	359.420002698385	603.294038573102	877.171798950643	343.45565479966	19.2279227026079	1571.73989029008	299.963949397182	746.000360704436	1393.07016306491	1504.53381522708	289.207317468135	1425.63954053472	2196.89522321945	53.9607311367008	3174.50284268252	933.799720898793	1.60306191486219	2687.46102413504	636.945997055179	304.515969000109	276.951400039763	57.2003088176301	33.9247621350871	752.675902550519	644.570367780681	140.335704951333	1173.08326748577	282.370824832466	148.944163647146	85.2405888166566	2162.89411658037	191.113445068143	519.8829640836	1895.43779585252	143.37045997683	723.690263566914	1094.16616310073	486.064644015753	566.958039894667	5.46865781002139	471.236094432782	1659.54666996748
EC:1.14.18.2	4.89824991585257E-60	0.000206057589597836	0.0537789145315042	0	0	0	0	0.00854438037807726	0	0.00300899287048268	0	0	0	0	0.00431112237808208	0	0	2.17463924739549E-05	0	1.64005470701554E-172	0	0	0	0	0	1.41482045709108E-05	4.02364322228597E-06	0.0375149974427805	2.53374582301401E-05	0	0	0	0	4.69913942912027E-05	0.00307965309152574	0	2.88437692536789	0.0307782528667562	0	0	3.20437167499855E-05	0	6.24804819802437E-54	0	0	0.00273497461461659	0	0
EC:1.14.18.3	3.67024719607937E-08	1.33228636878658	4.61905123408879	7.8821380706183	0.669029098750714	0.879691914105719	4.20801879558351	3.77173306520298	0	0.505310099434574	0.229923574693605	1.43723445928878	6.88355395007029E-08	9.2	0.0370427583302693	0.165257667519553	1.98313281842594	4.19583012788857E-09	3.15055314866019E-09	0.147187654657041	0.00194942029928264	257.118558712842	0.0986223864946914	0.0969989793554166	0.237500599968022	0.115923860368302	0	9.12490835793367	0.258982703539832	2.44974901745133	0.340043341824735	1.25338745671699	3.56571949815653E-08	0.130177563473544	87.8015144765947	0	0.266523958233838	9.91162325594507E-12	0.0605633403877756	0.055752463321167	0.00800474170751741	0	12.8001163455042	4.25757014337046	7.60000001678332	1.04527697922838E-09	1.09270081455753	8.40000120563074
EC:1.14.18.6	0	0.00360766723713427	38.3472963884919	0.00206978575728469	0	1.98403320161635E-24	0	0	0	0.0247605431660143	0	0.00651343975334329	0	0	0.0435493974973888	0.00138252098845657	6.07135297751945E-25	0.000164284765960288	0	0	0	7.19468177640985E-24	0	0	0	0	0.000788914691697055	0.308705189256854	1.14271933240809E-05	2.39449367082197E-05	0	0	0	0.000806833684939778	0.00759986971111098	0	94.1189924495339	0	0	0	2.20021918595442E-28	0	0	3.53122884113276E-24	0	36.5553920724017	0	0
EC:1.14.18.7	2.88050632691498E-64	0.0421020737473205	0.133549833276053	0.025315202662232	2.84860698719397E-23	2.75844162565625E-23	1.79178883421809E-22	2.49778549315084E-20	0	0.000102723319208984	0	4.4324428757481E-20	0	0	0.000146322849359378	0.0169093824732283	1.81293218424104E-07	0	0	6.26730081210732E-24	2.61433612039336E-21	4.4580903152819E-23	0	3.38210081216357E-08	1.01128569955398E-23	0	1.88112363789462E-21	0.00128071591502999	3.11418204932261E-21	0	9.92911613396682E-21	2.51767693259828E-21	0	0.00986824755996208	0.0929527325551453	0	1.12991323679145E-23	0	0	2.37395628429003E-24	1.14530785351033E-10	0	0	1.87228653386117E-20	0	9.11049344171167E-05	4.65275754167277E-23	0
EC:1.14.19.1	3550.55730299605	7939.65888056888	1160.17168138547	7113.07582635387	4163.60610596774	10123.4641182807	17641.583257428	1789.06904022952	902.9	3699.19332186379	1043.40065801556	6647.36934707295	5787.15513591858	12459.8337373557	1693.34476622445	8255.79862534157	4994.39315960924	1975.36600159881	5277.11299891574	2165.12490270537	15797.3337386909	5145.83659292733	10896.7126942204	19359.6941005833	1788.45005198953	22030.0673684151	1613.32596984598	8152.91298757897	450.704793053803	1252.5392602416	5167.56926352109	15503.2944769353	4923.60213457433	1380.76373781455	2129.32759302964	1572.30168873225	5513.10464312277	362.838708419505	4393.33985233533	8113.50457661712	7991.0851556637	3513.61647535105	10143.2432911381	2900.58844010301	1627.11274090376	634.874825545236	1754.94111713883	15741.610515341
EC:1.14.19.2	13113.530747542	2.60160700733381	34.472709949246	71.7891806620669	553.543081493827	2088.36051596491	2151.2495918505	442.405120264405	0	387.236664166899	73.3499557579606	800.497303734849	373.802880249625	0	85.4990446858809	0	777.573055799922	2.62461061750953	11.61	73.8190917831462	39.7427629185119	3227.44395675663	14.8246802384114	108.584577267292	391.204809641452	1313.16977141801	19.9836080198871	1099.67748053077	23.2757433113957	3025.08678812881	2718.73150124121	720.706678043062	4914.87471086711	800.565278034278	177.81442721101	718.645502268043	2278.74925869094	5650.81734836889	2958.72343783621	4144.46716637975	1673.10516228452	0	4574	810.114021500241	17.3214054583317	1.22416878332929	548.02273947017	1097.79
EC:1.14.19.20	0.0676018139934372	0.00481628524166162	3.97636517379339	0.00684385965538918	0	35.348796658032	0	0.849066753031376	0	0.1749964350122	0	0.0139534773514661	1.89578050150118E-20	0	0.767559267847851	0.119516099980629	1544.15274060732	1.15556193817311E-21	8.67685104452788E-22	4.69077395640156E-170	91.9809204813683	0	0.0446937433528217	0	0	0	0	0.117496993783119	0.117365913523622	13.8859988321548	12.8279092206517	0.346840444123688	9.82024917282548E-21	0.136147051197733	0.0508162825497721	0	7.22124846275895E-21	0.0591396295567351	1.40104195384474	1.76172513030251E-20	7.83207292573578	0	4606.51818934856	495.190176114817	4.62224775269242E-21	0.00731322422141957	150.77	3.32039419353688E-19
EC:1.14.19.3	13150.8574361754	1407.54416126219	579.698147157492	632.857797368945	282.43583032706	7917.13859567396	1572.96300636759	1522.23875130863	0	308.012086404833	710.431931500151	1875.60585717811	551.066120407607	2181.62	734.055899748989	1113.25208459172	2756.26419495712	702.30028245987	1836.87308856346	1215.75614282493	798.324597847762	6842.80712241582	10516.0582310718	21396.1823257693	274.057855465829	23726.0884764119	709.419056721757	2221.36850717138	46.9186869745373	3945.33234448105	7686.89264108186	17487.4853366146	5677.91115272801	1281.7584438292	745.101983254907	1189.44525199082	2847.85099316851	5766.2862817778	3443.88737776853	5188.6728779032	2611.07977047177	1773.92930195209	4626.91712352746	555.948392346262	283.251567387222	28.3928564240965	546.916906466553	8052.44148993953
EC:1.14.19.4	0	0	0.000499661883306608	0.0117413497676791	0	0	0	0.00124548072383044	0	0	0	0	0	0	0	0	0.000745818840523834	0	0	0	0	0	0	0	0	0	0	0	0	0	0	37.134506667251	0	0	0	0	0	0	0	0	0	0	0	0	0	0	0	0
EC:1.14.19.8	1.81609389637978E-60	1.24565646140805E-56	0.978378910614263	16.1780932240046	111.096960645536	58.9915661099529	288.925495657759	78.2131704206367	0	48.5353819645107	13.7628625579441	135.608629444348	2.05340075440383	0	12.4921272601907	0	36.1273412874504	0	0	10.1060066844572	5.53791002753324	71.8865934105435	0	6.65990146720733	16.3069562894527	6.93901945270867	3.98475673271843	38.8613694364817	6.59672635969732	0.693901945270867	80.9784553756907	90.9083187676467	0	1.97105999838606E-57	0.0801286433966485	64.132632979602	25.9794989303685	0	33.8087571616494	3.82799849518911	3.36015530018	0	2.31655027645597E-54	57.3220851971593	0.337712617373529	17.4246643327316	75.0255975051776	0
EC:1.14.19.9	31.0304586862862	199.492225193583	73.5531188815429	2329.67886230036	2585.46519335252	2937.40386559204	859.223918840255	203.104911265979	0	7524.74976991327	41.5769261445531	2774.71216530584	93756.3633494596	1467.67770001195	433.967665016439	814.826894619354	3783.5666359021	13368.576999405	1936.01448839003	786.159677873995	20168.9526367142	100528.307684811	6.73353229127373	187.746152351972	58.933947313815	1717.99610949379	861.731760398093	130.965437259754	68.5945673739004	2607.48544881624	1856.81024034107	261.6224399887	1764.9994911552	1121.25143102165	382.435743041861	1802.87941081041	6483.10998833	3740.75528450375	13013.9862223229	7783.05225189881	1289.89714268546	964.543400668525	14298.6025074992	17396.0047648716	12799.3271443261	19.5017723744022	868.908089391769	5317.26702775414
EC:1.14.20.1	0	2.66663941463861E-08	2.21821557074666E-07	1.82051542922492E-08	3.2404390719939E-08	3.13787126893059E-08	2.03825328424196E-07	2.63667139340625E-06	0	4.69683117846633E-07	0	4.68864410367172E-06	0	0	1.41242424383101E-07	1.10877657404271E-08	0.00221166865668576	0	0	7.12938166577234E-09	0.00306953597952782	5.07131033135158E-08	0	4.69829289636062E-09	1.15039024636089E-08	0	1.97855977537972E-07	2.65716963228236E-08	3.2754866356873E-07	0	0.000448552747882279	3.18037687005754E-07	0	6.47077546365956E-09	6.09506660066252E-08	0	1.28533525927661E-08	0	0	2.70049913287497E-09	0.000273383646647641	0	0	1.9805874058269E-06	0	0	5.29275445799645E-08	0
EC:1.14.20.3	1.14276727818919E-11	7.83833343049266E-08	0.000167299835313178	0.000160608665608858	0.00324151965769912	0.00313891765216983	0.0203893297835483	2.84230882256512	0	0.489905746234307	7.03246973181356E-13	5.04391986602291	0	0	0.152809182692925	4.8902419411998E-13	0.277397479608211	0	0	0.00071317590929469	0.297493545400707	0.00507300145570957	0	0.000469985963099898	0.00115077386574911	3.54566094547476E-13	0.21405898652777	0.00265805571575879	0.354372588761397	8.58624564054543	1.12986541338354	0.286494391834194	0	1.24030578565078E-08	3.69362245414295E-12	0	0.00128576387863198	1.59988278587511E-10	0	0.000270140067925513	0.180505733819729	0	1.45767485534303E-05	2.13053384612518	0	0	0.00529451942708726	0
EC:1.14.21.7	1.26700189972275E-61	8.6903496903548E-58	0.0693301980297365	1.03279373781575	20.580763147821	187.568197671548	128.15162267796	169.917327000317	0	43.3929066445917	6.91220873722514	308.196504842724	7.35136315584243E-06	0	12.3334693521592	0	21.4066398590829	0	0	4.48247446096479	17.0999274912218	31.8849798055351	0	2.95396976980153	7.23287816699745	3.48502723810917	12.3041094674473	16.7169631709997	20.3693346171068	0.348502723810917	64.9446582703401	54.2846763137006	0	1.37511434150012E-58	0.011666069271723	0	8.79444152067857	0	0	1.6978917615092	10.3754686707896	0	1.61614639359991E-55	130.235417674716	0.00011451248391886	0	33.2772711552629	0
EC:1.14.21.9	3.84682058260431E-61	2.63852927657023E-57	0.298350357112222	0.508340791243765	7.04624261731596	4.42080108184839	28.4567863501593	27.7971536782399	0	7.07146782922519	0.039571030513787	50.1904165275425	0	0	44.2452534412617	0	2.58245513663129	0	0	0.995358586884741	2.71665780482717	7.08023854200722	0	1.65366732280152	1.60610115107327	0.019951092975233	1.95474834810544	3.74156537655123	3.2360670473665	0.0019951092975233	10.3177287074769	10.7586118361383	0	4.17506726191536E-58	0.0135822018933433	0	24.7598604044106	0	0	0.377026385568138	1.64834605045605	0	4.9068791552422E-55	21.1860787594237	1.12455463309123	0	7.38940464266552	0
EC:1.14.99.1	0.00438797411632195	0.233663147219348	0.675635386782978	149.861929010707	45.3282082198864	35.2563140527049	203.63826329511	12.1822085048532	0	20.7281694615698	9.14293534210402	30.6530267524667	0.029468293829927	0	0.342154824747915	0.0207162025988639	11.9340919683055	0.147827914948151	0.000376665247048896	5.85372149399379	174.848083524134	41.6421715451591	0.00999782951933077	3.86825547849252	9.45157087993058	5.96126557060393	0.264013711092048	21.8172230340172	0.589854048440349	50.5414798360662	1.27302846653383	50.1579551049436	0.00426300573996461	0.553865324541226	90.3861279807099	0	54.4571196373976	0.22743158166588	78.4160586093856	2.22494656960779	66.2714258484045	0	116.661705479472	12.5987273823116	0.00200653449362496	0.449357633842632	120.790478434474	0.144139514760609
EC:1.14.99.29	4.29564009122206E-62	2.94637399871272E-58	0.0258130827312466	0	0	0	0	0	0	0	0	0	0	0	1.10604476532866E-49	0	0	0	0	1.64005470701554E-172	0	0	0	0	0	0	0	0	2.247490669388E-159	0	0	0	0	4.66218424507093E-59	0	0	0	0	0	0	0	0	5.47937871533647E-56	0	0	1.03541781998331E-172	0	0
EC:1.14.99.39	3.67024719607937E-08	1.33228636878658	4.61905123408879	7.8821380706183	0.669029098750714	0.879691914105719	4.20801879558351	3.77173306520298	0	0.505310099434574	0.229923574693605	1.43723445928878	6.88355395007029E-08	9.2	0.0370427583302693	0.165257667519553	1.98313281842594	4.19583012788857E-09	3.15055314866019E-09	0.147187654657041	0.00194942029928264	257.118558712842	0.0986223864946914	0.0969989793554166	0.237500599968022	0.115923860368302	0	9.12490835793367	0.258982703539832	2.44974901745133	0.340043341824735	1.25338745671699	3.56571949815653E-08	0.130177563473544	87.8015144765947	0	0.266523958233838	9.91162325594507E-12	0.0605633403877756	0.055752463321167	0.00800474170751741	0	12.8001163455042	4.25757014337046	7.60000001678332	1.04527697922838E-09	1.09270081455753	8.40000120563074
EC:1.14.99.44	691.832472370544	1439.98851380205	3.60179004248071	0.038212366277302	1123.76187845221	465.418641539722	911.870201535345	1183.36229967263	1381.11783256409	314.451290668301	1890.29948169786	800.339895013631	266.480294286393	0	122.362686272643	2159.93991138414	71.9541991254138	10659.882619483	0	3.47386568006989E-70	0	0	3125.34006348838	0	9764.67629793561	0	132.759983625462	515.4767780488	0.0613925667732605	0.464024980357948	0	0	3.13623109748486	218.174051460084	3.01258832714658	17.1356421178576	285.34925850113	0.351289475444587	0	361.5	148.373572851096	0	614.016400526528	0	0	275.384348743636	1.16370766488414	19.9954776710006
EC:1.14.99.46	63.2226046372816	1.32548902319814	648.54945586087	3158.80769602014	1811.0961258549	339.45089854479	476.486340896508	391.631626270386	0	1702.1651972109	631.647642962758	183.220649807958	14.2893053643049	0	27.6809642006884	546.469360071251	7571.8113169136	971.102919636681	2744.96599717756	415.923197324533	1138.95566988798	15990.7116717831	1162.34748822324	29.1980176193169	496.440032956294	1320.82389362133	137.022851042592	161.349148935353	250.233900411688	401.190374242028	895.0497162991	33.0463228779691	0.00840771682547901	8479.04288973002	1182.34296661894	1798.1115704686	409.741975138242	1532.35246324281	11162.5567061681	8.57299824905393	282.489651026136	12.2621882224752	4295.95545712261	4703.34328442073	2180.54131431547	66.582296076297	608.401314205947	865.24314579279
EC:1.14.99.48	1745.37346256489	2881.53305602533	6.46923335368247	0.0636689414807803	2309.04449937287	1197.77450155021	831.429568870747	1595.4547465214	2423.28	351.890139337967	3091.65146270418	1518.84582078519	498.99	0	332.84219097803	3895.89001697869	207.710031457302	21324.5852186453	0	312.282606340536	2657.54988777898	2.01025070847982	7482.19	0.188658097777965	20948.4060109038	497.330559929016	341.565523351129	2684.68413312498	30.0416932707922	336.54988474567	316.764982310076	631.406555381574	3076.28840628441	1759.72681841979	3.20743221331812	383.518739607068	2040.81938012581	4343.25110455753	374.89496379209	3832.29560171681	787.099175558604	856.194946259718	17198.48	1438.11454525122	0	257.638579028791	1748.41803043076	1478.62
EC:1.14.99.50	30.8896904006273	3.36345735278366	76.1067207160108	3329.64218305172	529.863449486314	1327.82432183662	2708.95971492721	350.424950021373	0	350.72431418259	114.38207852319	698.434771911704	109.49	0	188.369486358087	3.19607310703351	308.373244185906	0.0425938351632199	0	94.7536062471079	18.1243161468664	674.106172527946	0	134.582986933699	273.488165296729	57.6930862109713	13.0499616820931	367.908617489752	21.6320083731882	178.5123463975	197.012565160755	857.861378067101	0	0.122842432867399	88.2599063913533	130.669298972793	1634.92378631602	2.24384975057864	71.9662025722545	35.8911955486354	107.357736488392	0	694.194883607974	295.536815518221	73.9105011242107	38.329141914429	703.437682798388	0
EC:1.15.1.1	50736.2207639139	18184.7525806088	10255.714522517	29828.8143205334	19211.116619274	32926.0658970952	52332.8845528822	10352.2216303963	16985.6223741733	16040.3217563679	12943.3991344133	27560.6664072801	56388.7414061875	44249.359047252	12053.4393443824	34031.1701213561	37499.9398938362	18231.6602808883	34002.9132804984	13632.8336674856	72674.6808673023	67163.2332551654	37921.0828379727	63174.6690223898	58617.6514479098	87563.0949315343	12945.6442176531	27316.3863783555	4547.03381662304	21687.190509832	22513.8228307859	50330.7606488873	37740.8295595891	40066.3662755182	12632.567783198	20833.3858174887	26485.1127880475	35994.459651372	24276.7631568489	53700.1748991467	30453.1697550912	11607.0933134745	55223.4279669788	23748.3536818468	12747.6827828121	5035.20463608951	9338.48950081474	52905.0831495722
EC:1.15.1.2	32.0513786448107	1.16789466076735	6061.97453444563	482.143998863071	0.223888410327693	223.138557879907	7.17252542558599	2154.69241413161	0	0.004350974400039	0	1.0951846098185E-07	0	734.25	2032.0233265421	0	328.16099804009	222.644563721596	186.056719347102	6792.2281372113	16.9050995793309	0	248.411270124144	0	1369	0	3935.44046768362	98.8934652132192	425.390887931028	246.281690225629	1618.89314623492	28.6033548052492	2706.39624895983	259.817012929318	784.140076692839	247.833079642381	238.108378348611	1.88660950774883	0	0	32.5353175599363	2337.01974638835	902.165152974456	0	0.698431537310539	6025.85571574392	0	0
EC:1.16.1.1	4386.6650947211	6086.96186706671	897.198478344594	6372.06796527812	2521.3791489083	2618.5309767463	16169.187825091	2970.53829719194	2332.90864314715	3265.32158239962	2436.89685042459	5160.45401985024	7928.85270616578	8025.50074133529	596.032904964286	9255.2644015846	2240.38558380477	1224.99673473123	1740.40675713557	2184.18362697627	21536.4351297574	2107.20913135543	1095.89307070834	2740.47096755736	21764.1317924039	7510.16240807929	2106.03325779562	8008.27146569512	134.607032722117	1058.72355329427	1722.25400929955	2468.04160008571	3647.05784546937	615.692718635976	2899.08235578358	748.651342833618	5474.39718596156	119.749193713395	2789.78296159479	6329.84905683967	4245.28831846453	1390.28678409032	5848.89085365329	2333.06688658969	1660.77846369296	1150.78643629278	1381.23302906333	7869.72214516876
EC:1.16.1.10	2.48927749203404E-60	0.0603742400055346	66.0823513102335	2.93990830010107	0	0	0	22.3372899176976	0	0	0	0	0	0	30.8263720259281	0	3.38706313704323	11.0919267943477	0	0	0	0	0	0	0	0	2.13090436946916	0	0.0878863534885659	0.00171916321889159	0	0	0	24.0941780791051	0	0	0	0	0	0	0	0	1.18917865584768	0	0	34.723371023406	0	0
EC:1.16.1.3	0.00320408141100528	559.378024413164	538.177656107879	189.879999499341	0	2602.99127264879	0	207.875454499147	45.0410354914389	0.274591215117253	0.274591215117253	555.08803405136	0	0	16.5880663471186	0	1054.44547799795	29.3453123489577	19.1609886231118	410	0	0	5222.24035382629	10679.6382952999	421.509999491529	10690.2917551575	117.927523198905	65.8336712095478	373.316100610213	0.000438876595563495	621.316163396571	8366.38439607327	0	8229.38779222329	38.88	1992.88206336834	0	0	0.296292345705406	52.9283201978318	34.11	0	48.2739531097954	685.759999393292	358.935	51.9270756194361	0	0
EC:1.16.1.9	3.34900461672299E-07	0.00229707794757878	401.303038157377	189.879999207515	0	0	0	207.499999061938	0	0	0	0	0	0	16.3604822930735	0	59.9699995986985	0.00301110584112951	0	410.03066260543	0	0	0	0	421.50999919515	0	0.000960805914772054	52.48	378.3916652184	0.000438876595563495	131.839999175153	0	0	8240.51139216742	63.1798104302374	2066.03708911374	0	0	0	46.1910357459538	0	0	0.42718813086631	685.759999039651	358.935	50.9802867933212	0	0
EC:1.16.3.1	9867.53910393665	16951.2500242901	4978.97922824553	16695.1930928931	6690.06700049988	16188.0388074341	29541.2998884851	3537.25252721378	3178.08983318115	7093.48136909225	1276.97476068283	13951.8040392303	26392.5643207184	22654.38	7780.66310896785	17265.7051093056	31666.8197391258	6181.35627562901	24425.8418975902	5880.60127443121	39708.5518495192	54244.3602633228	18402.7095906925	35273.3799810322	22109.0820311537	45875.4309035204	3160.14080148658	15297.5705731527	1316.78385346627	7810.65456891393	9641.98660454595	25721.3738956375	13003.2906885194	12600.5503960233	7250.49231817664	5688.17618075811	12369.1637118022	10470.904469574	9575.93767267384	23901.6043395152	10042.6584947969	6177.30115587951	17838.5517282582	15165.5407999285	6695.78017465216	2837.22098863298	3059.32628548137	29538.1155625632
EC:1.16.3.2	35124.6707732168	11195.7250074423	5213.50612138125	1247.11907582561	4709.63699806369	4918.70949782226	843.626430731699	3459.95712526579	10847.8999993345	2107.34884649561	9176.70639393523	5481.30274811191	478.57	7678.85180232299	3888.59690312227	5559.07638806794	2325.56565846168	10779.0933417298	1314.68997463758	2669.95802688336	4108.15821406877	1171.92663498803	13574.7535078794	14674.1477719517	10862.7800186508	13769.7486452271	9038.60734661751	2067.89801254253	1389.60164876833	3902.73458470082	4883.59412908849	8826.89467906745	7920.56085674648	8883.83494484061	3584.40216854258	4354.26475214075	2594.21527529022	7826.53303272397	4011.06963539489	6404.6453448957	2609.67281963197	1252.95315788291	25808.137956801	3120.73299677033	3239.37224914207	5113.88774434747	2335.32404520047	4140.86844810699
EC:1.16.8.1	6.55629914217036E-60	63.9998617274565	0.0480439684746269	5294.12128515199	175.000000057345	441.659726563504	9.5361724265768	2.38765144494176	0	0.142303577531033	1.97085326572676E-08	28.9900000518981	0	9.20523410348158	61	0	1942.05505159441	0	0	1.26165953292111E-08	132.999365853507	479.707348342201	0	1.14646983224945	405.998064204749	9.93673306823702E-09	0.522887438990274	8.40000004702292	2.9213296058053E-56	21.335028194758	0	1.07437559005571E-07	0	7.11574385132037E-57	4.08625023136149	0.00856969299583782	11.358006161567	0	0	6.50739665541478	72.0404382186306	0	70.7027857385969	1229.44355198149	7.6	1.34585507877516E-69	20.7939305305398	47.3998140472691
EC:1.17.1.1	13128.9724090546	2732.57423184897	404.960623677674	17014.8334360138	8527.54210399622	8055.04766640437	54586.7149093305	1818.57977480528	1946.64223786349	8357.65420174891	2.56718816710833	12213.0080289112	29988.6908924891	32087.3795213627	1441.87519893647	22078.6696755374	12487.6640348122	4039.65728077234	5879.38883004603	1856.14574286404	22372.0823683403	6793.70764166551	1721.77230345735	6041.44128005079	50.2255555416535	18247.8735536146	1712.55557520644	26016.7626740246	21.0764383006064	1577.36599857648	3177.9412837938	6181.46911142642	11979.8715600798	2052.32407691457	5305.00085057675	1786.16062200346	10271.1325490741	1739.55687269838	6723.21089313902	19573.1579303271	8102.75212236334	830.275985977921	4860.42883210352	8286.82462935088	5199.42472596208	1193.92098510416	1243.09775056133	15792.896497704
EC:1.17.1.2	9538.52589858639	11438.6795854598	11500.4756497063	13212.3832803316	8124.29721359873	13800.5819048515	20846.4839877062	6007.79817376976	10510.5701415729	6927.94936127335	7208.43259214939	12764.700201846	21588.26126777	18747.0159325077	6410.02270101671	12073.5322373271	16846.9196015137	4023.68988231441	16506.8257515407	9997.33436282353	30700.0230029709	41556.2962892298	15525.6596624472	25228.3459433822	24825.9454696496	35250.4558443036	12118.0528407936	9293.72362555583	4158.13586290065	10439.4425938093	12022.9826758068	22119.673207504	15835.1383580587	14915.0267452401	6956.1984465124	7527.2974593073	11446.0993302557	15122.5560287165	11705.2387936129	20345.3091046173	14312.7247473694	4097.78581296137	15053.6513975047	10720.2250379744	10050.2462853676	7692.15315437772	4033.69440160605	14657.9051378401
EC:1.17.1.3	0	0	1.05798429087531E-06	0	0	0	0	0	0	0	0	0	0	0	3.01147603409873E-07	0	0	1.88034085604263E-06	0	0	0	0	0	0	0	0	5.99993062879418E-07	0	1.30791302234079E-07	2.74064625071226E-07	0	0	0	0	0	0	0	0	0	0	0	0	0	0	0	1.79093405391035E-07	0	0
EC:1.17.1.4	7924.82127711214	15137.8587808352	8408.32326544189	39036.4059186344	8536.4503967089	23482.6006297462	8500.09742512279	9541.10164645732	4655.07793662593	7682.87126218594	146.02662504114	7686.80247272245	103754.076037278	1645.05604741097	8901.67356858369	10454.9278092961	56906.4009198779	20544.9069098408	55581.1079827227	4770.07944459179	43848.8517871031	120203.554258558	24969.5999436725	31104.3378476639	3688.94459557348	37386.7441368137	2385.38273054412	2267.29570178258	1084.61409648156	24642.2025804033	9637.12769836311	15358.6836120769	13873.094181407	39757.2769962291	7796.27788151209	10114.2671614957	18523.1004202535	23261.4450292658	31941.0747337088	28875.5130768368	25687.6909469825	4057.75260274643	43009.6569714479	42320.840563941	19613.1931940424	2262.82543388274	9997.05110946982	25427.7526918364
EC:1.17.1.8	26246.2915157469	16322.7603287301	11668.2046760336	14884.7055259988	12679.8524466806	16351.7707520026	20236.9718678407	7547.22036701248	20208.6376936739	8718.62137591788	16170.043384458	15735.4969436903	22765.693353955	26357.5534808789	8582.51390436481	15767.043997553	18466.8437409704	14332.3194191389	17520.1236489155	11544.1583836579	36463.5586178297	36834.7161518419	23243.7975658786	29261.7969481243	36277.6926478392	36090.4469056925	12085.3965993709	11844.5844783666	2225.3387327961	10638.7654063961	13437.9811085047	22827.1534973624	16309.5579917846	16071.6536969916	10179.1007447834	12005.6912456445	13747.555340769	15652.2777525139	10543.0988995755	21560.9975086992	14907.4421623548	5729.01734481028	40568.0548561028	12809.76618594	7694.31115526938	8556.00155250932	7081.33512005146	19770.4225094996
EC:1.17.2.1	10771.3661352135	1867.1398452921	231.109887994041	16275.2290110516	4863.02124903349	13686.4987678865	41240.2376148583	1072.98784810218	2709.49399503411	5327.82476401098	3.11924359430182	10798.7120735347	16950.8417896878	24134.5778267633	863.526659119817	18880.3917811211	8100.5578926269	3739.80291916922	4748.09997521259	909.413466440649	16846.8504193528	4040.72310558441	15669.2197349409	40085.9243999736	1221.23584175087	45799.2072272019	1457.44924105294	18785.0163578746	20.9563184228801	2131.75310781165	4096.11584370148	28102.8414613556	10273.4890251448	1859.49010880695	3522.91251885656	1159.34251983416	8781.40460653344	374.82952679604	7201.1362743043	17178.5961304509	1098.1923784201	1197.54135828554	2895.52874676151	4791.26487577073	4205.84955971317	868.644787559536	1493.50535995318	12018.5374030615
EC:1.17.3.2	0.0905293470278385	2.85022774303112E-05	2.65745494331441	1.26728590450407	12.3164697532137	62.679708965252	19.4825345403712	4.48989629873788	0	2.43292924644353	1.06451377791261	2.92089667492931	0.00777107110452328	0	0.321220450106479	0.199187462814489	0.922418756143882	0.284500114955328	0.00777107110452328	0.681458117245501	0.102568072473584	4.84738474159964	0	0.449085438859165	34.1527189654032	0.715073676914977	0.0507249639024891	4.13992952929119	0.319422370001905	1.24423648419943	0.0129447926239474	5.80300744939299	0.0879510944633429	0.600183548774874	0.0415249841870205	0.00194713463129283	1.39950210300321	0.00299497942970605	0.0258551524599092	0.417628185683957	0.593278089676007	0	3.2573611889789E-55	1.1925134982881	0.0413972946689558	0.84227375492762	12.3633712435636	369.244566253569
EC:1.17.4.1	56506.7091495163	33565.5010363335	14787.0573315173	24707.4380745171	25322.2622107706	42296.1402540679	46155.7651927014	16547.3027375124	39375.8576584434	19020.3851875356	31046.7941333909	38140.8293357084	47845.9498094576	52309.9218272201	17245.7402204299	37645.312237527	46913.4672408387	29124.4400502178	50202.4794886393	25123.2215396228	96826.3869311339	89739.5466927186	60470.3019952405	82959.4003955191	93688.1246430163	104109.413822611	20726.9313033352	26798.8296869654	8958.3822471117	29074.4632828292	30038.3513490443	67987.5399075992	44865.9547270585	55212.723070504	21862.6703487066	31997.2386283894	36178.2438066359	46388.2631469351	25069.1540031161	60080.8937675471	45790.1001658562	15078.7568769398	91040.3697915838	30018.1684025865	25345.6265030564	14137.0488470458	16158.277277834	55531.3901437942
EC:1.17.4.2	9809.19829010337	9844.00591055448	14649.3290892485	5351.84688579846	5127.05534413902	8832.04658053684	14679.3053848484	4433.11122795189	10589.8308848162	2607.5473003636	9193.76244506544	6313.43327444021	8187.99083409003	16452.1374866019	5544.80089060221	9962.04522217426	12216.4892827691	11326.1928892799	7773.20712178299	9877.0940099929	9302.37191161837	4657.83059987872	13759.7004168009	13434.5076097087	12300.9703847731	16817.417696228	11452.283974181	8468.22989956872	4234.87306039253	1187.88903690163	6448.55724222801	14558.0318523643	7854.63605222727	10982.9758650507	7039.00170123664	8897.1526551981	7487.23726294829	4285.08718701624	2731.43178878598	6934.8683133386	7251.55920240631	5865.71822651058	18968.9760901034	6178.23533102438	7406.81141027281	13058.033620544	3057.28609352041	6837.04815664606
EC:1.17.5.1	0.00203859149915163	0.0484076573549384	0.263644685458144	0.00384162592174687	0	0.00023305197643731	0	0.00307167454056445	0	0.153991475131007	0	0.00634706624453459	0.0038233813192622	0	0.0759152062594259	0.00592280062675537	0.000349169104682892	0.00023305197643731	0.000174993413886261	0	0.00230968638897648	9.88551957117153E-23	0.202116126066762	5.86430051421878E-13	0	0	0	0	0.530757595899234	2.99239045772501	0.00324666795445071	173.64253084841	0.00198053293660058	0.00344193124473729	0.0112072189936506	0	0.00145637042117491	0.00997498476624084	0.000582221077976718	0.00355302048287758	0.0134139007793563	0	0.03284833758467	0.0117130307471472	0.00093220790574924	5.80585625510491E-05	0	0.0669652057403421
EC:1.17.7.1	9493.60393983746	10971.1410701912	10493.073292848	13032.5039391625	7484.90399623435	11702.1065575962	19857.6380366708	5830.19886478198	10684.5698590098	6502.52824316218	7155.91303920331	12313.099995348	21755.6393040994	18683.0914604625	6485.9718923016	11896.4605680691	16036.8760242593	3564.32417363656	16579.4773188026	9962.92094364927	29939.042646193	36157.0999926145	11386.7800673493	17406.1566864071	24356.5332320121	27137.2200172381	11755.0877191408	8882.8997980361	4093.58443702407	10283.2898242025	11460.5262757285	15710.0190932981	15792.7064108386	14783.2061855864	6702.14802793733	7378.94744753392	11478.4386736896	15205.7263582717	9971.37965327358	20379.548343201	14299.1145712906	3828.03999999984	15174.5660972765	9992.67945301519	9931.15990427275	7067.25886150553	3862.0422014522	14603.4930361785
EC:1.17.7.2	3.02514012866976E-60	2.0749397128937E-56	0.202068342779721	0	0	0	0	0.0842939145908935	0	0	0	0	0	0	0.0801502530590378	0	0	0.0697108289602595	0	0	0	0	0	0	0	0.0453538705382497	0.0128983004791189	0.0644135057045263	0.0812224473132614	0	0	0.119830542327634	0	0.150636895474141	0	0	0	0	0	0	0	0	3.85877030662214E-54	0	0	0.212564799872016	0	0
EC:1.17.7.3	9493.60393983746	10971.1410701912	10493.073292848	13032.5039391625	7484.90399623435	11702.1065575962	19857.6380366708	5830.19886478198	10684.5698590098	6502.52824316218	7155.91303920331	12313.099995348	21755.6393040994	18683.0914604625	6485.9718923016	11896.4605680691	16036.8760242593	3564.32417363656	16579.4773188026	9962.92094364927	29939.042646193	36157.0999926145	11386.7800673493	17406.1566864071	24356.5332320121	27137.2200172381	11755.0877191408	8882.8997980361	4093.58443702407	10283.2898242025	11460.5262757285	15710.0190932981	15792.7064108386	14783.2061855864	6702.14802793733	7378.94744753392	11478.4386736896	15205.7263582717	9971.37965327358	20379.548343201	14299.1145712906	3828.03999999984	15174.5660972765	9992.67945301519	9931.15990427275	7067.25886150553	3862.0422014522	14603.4930361785
EC:1.17.99.1	0.296648269783853	1.33932040854282	84.8467495445069	2.05092483288456	412.677521357317	798.262739904509	18.404374109001	107.667196339875	0	208.1843903008	0.987144437775949	85.1535678549785	37.1479139294799	17	2.6641455027635	0.0803308438707227	52.1326034256577	642.06526158253	484.232862295217	59.2826428180674	222.465722337553	53128.3096258469	145.560677884162	4.26739493466352	1.03814608483602	0.712638390492798	86.9279132713614	3.35484029751864	6.58616895233649	6.92615880228308	18.6871743408057	163.143065225677	0.00550066693102311	99.3614203508918	4.2550568889476	0.402467310820571	1.25478972684677	181.160559549383	139.699156337871	2.27622542284236	372.363924240949	0	0.0340119127119655	36.0559106664572	47.2894598274878	0.29873624481839	5.29251683780451	0.00361812404721141
EC:1.17.99.2	0	81.506456724648	0.00135669954209796	0.000261300067830984	0	0	0	0.000358835651218915	0	0	0	0.000537191832889855	0	0	0	0.000174536338744248	0	0	0	0	0	0	295.23297832089	0	0	0	0	0	0	0	0.000358835651218915	21.5388455789423	0	0.000101858704873761	0.00131828107402689	0	0	0	0	0	318.77916677593	0	400.285203735685	0	0	0	0	0
EC:1.17.99.6	19307.9785371646	12088.8357645488	4238.31290366245	8808.91253671477	6438.08615427483	9609.19379171068	3413.16509934726	5271.759040918	4625.67533672901	5039.19734237198	3496.31459121512	7782.80932849163	2401.64999993116	2225.61113807271	3466.3911671181	9279.59097661339	14685.898677085	13752.0574597934	15266.092724396	3529.32642262129	28076.7873808043	34127.9212893587	17425.8176031301	23226.38983734	34619.7825554418	27623.9923010767	7114.54413822421	4644.92349705148	1392.46264424358	6861.89437439477	6263.21856977672	17525.9968358092	6118.7714631184	13718.1628735442	2110.93703391906	7843.91235969994	7106.88293939085	8931.80203224319	5481.27669517053	12412.3509077676	12405.2622555837	3196.73535807669	33721.6330236955	9289.9178817838	3472.9792868049	1501.80876501264	4192.92875282507	12023.3717392689
EC:1.18.1.1	649.187766253565	4824.3032777146	1779.66940472048	423.251213155672	1100.05103614998	86.7504970169319	5.74536722053083	1110.32759538807	0	791.568315867796	693.751449707231	106.005923554967	14.5381804769765	0	1740.92756840975	0.938007862438855	6930.23551109865	0.11322485444778	2732.60980114295	2516.82880390618	330.709876062365	7092.8846735483	1185.39876745288	3.50327791695084	70.7436995635529	0	5.64452653303027	163.003139411159	4.46084596709113	0.324242325069044	1485.94273055431	582.248674571354	0.278780502447054	394.069988561476	1105.64269701756	218.032987491774	202.383111584716	1656.81775844189	117.582219713623	0.710592844954719	4306.16769814985	74.0507777133666	172.451215815376	2303.31097316165	157.130348394138	281.972337410946	197.53333645048	361.571012742026
EC:1.18.1.2	9397.9765259098	15869.1024861941	9313.25371091777	16668.5316654124	7081.69724176392	14849.8609706087	33413.2505163039	5049.23533355748	1730.42947051802	6665.47129937445	1449.9403682683	13483.9580667433	27033.6402646542	18271.93	5631.47925444442	14244.4057770805	25291.8330817635	3952.14797991469	18855.0195965784	8140.95149716133	31654.6589531775	38308.6516363632	13222.4145860209	22226.3753540985	23430.0104046018	36185.6493287201	10013.8650111718	14347.2271795967	1012.43004284028	6952.57782400882	9558.29419335679	20800.8053462449	12347.2540218618	13774.943670893	6663.61936467486	9336.07752519589	9159.46923627008	8065.09504103682	7919.64804796445	18221.3126189512	10066.1197479265	4742.32720785824	16983.0148365213	13164.7989447236	5657.93446451043	8163.37040431622	3259.39157762651	17726.9643094584
EC:1.18.1.3	4236.6100593889	1345.77412393685	1010.97436130397	17243.2849576904	9180.77522345297	9205.06878951611	16740.4551735758	1390.12780756536	904.625484711249	8762.41916212521	772.761020072687	8858.37426091242	26531.3732827306	8171.3951275103	1448.0934397922	6658.83323727156	7009.10319490684	2690.11029456549	11440.3586830339	1734.25680141703	54770.3733184494	29936.9983576845	6392.30393870697	14624.3724771224	63544.1873107691	28226.8222933229	992.869491820654	7184.83836457108	344.83160688507	6441.58854193382	4499.35413813209	11208.1538946558	5994.64596971334	12429.6665515619	1416.5162110564	4333.73088638181	6493.04832346153	4668.8111297943	5638.31738129024	12984.3847252591	6748.85121744334	540.052462537664	8132.96936096066	7400.39789801269	4711.3882521283	411.964314329803	2042.04483349436	8821.36457455784
EC:1.18.1.6	5.25618615626105E-131	4.75985092653018E-12	0.00085336552151647	2.9629666275704E-12	0	0	0	4.06895439473079E-12	0	9.30270816343371E-09	0	6.09139326548455E-12	0	0	0.000284455168710804	1.97912442690996E-12	0	0	0	0	0	0	0.000757331496183038	0	0	0	0	0	0.00198875494021742	0	4.06895439473079E-12	0	0	1.15500905060472E-12	1.4948418729941E-11	0	0	6.47486799178964E-10	0	4.10319034018164E-10	0	0	6.70462001863604E-125	0	0	0	0	0
EC:1.18.1.7	101.638888019256	1.89278034370973	7.37840460625641	207.923092511568	1274.68708090913	39.2788898801632	15.5590910877448	3.8076775150645	0	1224.68346116681	0	5.46450204693113	4.02544501038636	0	0.118248687897001	557.686997902777	93.9368192357515	642.489484359933	46.9067020366381	549.238159915286	716.90585957252	3.70157236517349	92.6706294026745	3.55481484848606	20.3560888836123	60.4134728341397	107.452150411128	117.612011115313	3.41062024356617	11.7500407073416	0.6249395641081	97.6457571803224	4.15975831493563	26.3283177274125	2.71601772436512	72.021917329464	32.7183984964988	17.4058893315355	202.008215647275	9.62768633914844	2797.91515856718	0	403.758896079404	286.189422411518	220.503912023102	0.121941717737584	228.894965754491	820.301196653891
EC:1.18.6.1	60.7459632612497	1442.68745909217	7611.12209626584	2167.69759588103	2509.80019580846	9101.30932427414	3251.27163491948	1184.70567695637	315.287248440072	2360.08140775747	1.92213850582078	1218.02303733673	4.92821179567501	2276.35	1965.18064194238	30.6066616004701	3250.12791735426	540.91452821792	8122.07365809582	1.3564544677713E-07	3584.91830617412	2880.95216454529	14275.4114626909	23152.8942129105	1333.49763196756	23170.5363969057	906.914294073051	183.709747399416	739.771888254359	930.321947203311	5424.59762266282	21627.9565385826	13.4438316092745	431.593385536446	261.730842489117	552.943167326694	392.017646575831	277.586737466311	7.99389076931305	24.1378197514915	1646.14656629064	0	2312.62652717596	184.648279387101	71.7676270543401	1848.17875549141	1585.1609016908	284.1870173084
EC:1.2.1.10	83.9640010531599	2957.67643907225	5667.35182300368	1166.30029027545	2036.42241544424	10572.6774612823	1810.20303445218	1459.26581689971	604.461035491439	1744.5906313643	607.32186441521	2760.32016956304	1270.63530291907	22.01	1201.06612815986	17.2855448823603	3312.17084082775	171.018355992096	589.093972196105	6136.34933492215	5105.09571821841	3131.21013215197	11846.1444048107	18991.8329750003	963.342193317406	18803.6302955533	1856.94885616166	781.357158178372	828.353808766354	855.009737168205	4625.23760310627	17877.2174663397	3865.00670843067	19493.2738827464	1832.67996049366	10097.7056768056	2507.73487823132	2061.73743476327	799.093524307773	1332.46074830195	9831.44502722158	3982.48551191068	14901.1900192044	2989.32101124017	602.814539303431	6757.40395545584	2446.51155350284	539.552513539534
EC:1.2.1.11	24753.5059674134	14157.7727708862	11391.3006605815	13641.863147142	10558.862476925	15840.661074044	19316.1391147682	6898.55951576365	13968.7842817353	7976.90378495237	10971.3772545545	13896.5641741971	22877.8780642819	20149.0221133073	7077.03074742554	15484.995299393	17899.2329043928	14262.1493103956	16890.6470750904	10998.7120580287	34286.1121143368	36369.1629920943	20813.0402384063	26663.6981276088	36234.2930165166	40295.6595039406	12845.056271866	11511.8009222024	2064.68347788446	16116.7768165288	14732.0123954371	21910.918522048	20450.724136591	19550.6587464412	7763.77105149328	13969.0139594156	16517.6411606788	22142.8447979959	12986.6556900769	30044.4832345435	15985.6948934737	5752.86530249695	37428.8275820777	11753.9919136316	7155.35553563379	8001.116653343	6177.29583212321	18095.1318102197
EC:1.2.1.12	52666.1771423651	23480.7132403486	12794.5525342846	14022.7780040164	14216.0175225851	20660.2731675893	24258.4054548891	12005.4909023282	16117.5797362927	10050.1341323524	13513.7508054312	17261.97750137	23765.4863953574	18716.4313899263	9908.60180789732	20106.7507123375	40502.2133458863	25096.9461764104	31072.1306175144	14541.929893601	37986.0213015151	53076.0242883772	34612.8469391138	37618.4620531986	47578.2348895666	48618.359246206	15075.1114531789	14889.8761521103	4926.68861168202	16029.2614523456	25077.1359060115	34738.0173571981	27277.5347568471	27383.2965663656	10975.9205009066	20412.6550274343	18130.5144103129	33389.1223882937	16677.9808303808	31401.6185003969	25620.3680028576	6986.44367263883	67605.0460371304	23210.2972663621	11937.1853057216	8827.15264394811	10669.516302898	25555.9026016488
EC:1.2.1.16	58167.3473505428	15164.2031241816	3460.47585758519	40124.6009172076	20076.2438734636	31056.9544840238	51220.0164086984	8525.28299653854	17303.4468377138	17460.593526753	11480.887593503	23904.7476095357	33396.183678063	37640.3609194297	8729.8338763895	31145.0773581335	33201.8928000492	7431.61346787147	27646.8345230248	8044.43902277267	49118.8879091093	95633.8196079671	32057.7943621998	56535.2471827382	25010.8430168774	66848.2197264938	4134.40481624279	21855.6397239966	1882.99815280324	14020.2144932044	13139.4516269626	39402.0420441499	24285.3440152367	26926.2469245279	10737.2719682035	10602.0427057375	21172.7082410982	21128.9264884595	16512.8118371819	40223.3462688822	22066.4709991107	4999.04565359788	37703.9038659595	18338.3356441759	11368.0164993272	1474.08511832322	7495.7828410004	34407.1511706859
EC:1.2.1.18	13322.0198210021	10228.8117188097	2117.10643723503	15447.3445805207	8959.47996887769	16418.8931568474	32054.3883872751	3539.29759714525	10232.5534115938	8124.82149254887	7799.5406170824	13550.6182807105	26608.2449707528	25961.281983819	6775.68413118039	15202.0518264856	24958.8357713616	5301.65905247282	21051.4626762636	5290.60844545917	34859.6024116394	41335.1622656402	20768.8368396932	38501.1270526263	22903.6113440337	48452.0560800611	2496.91881747823	14701.3623687785	402.706755656896	7704.71716283662	6189.47366790049	27141.7252692594	12630.6525172933	6120.57521941056	7816.62351017076	7428.7391506512	12652.5969639615	11789.1679688601	7046.30336750211	22008.1176664851	10226.5897553979	2580.42805047456	13317.7472381905	12969.3490709941	7289.26565111659	1079.00818500242	4372.79310970293	18363.2714109683
EC:1.2.1.19	2225.6179383106	1119.21848848332	615.535105016492	847.143082595253	32.4028054016875	5972.74043381477	422.310385566581	607.881927727877	875.630000370544	270.070425792775	8.9985918756969	1916.20563576771	7.73361855870178	0	909.236423099922	1347.73163238661	3130.08079472092	843.058212891315	1588.70333406971	415.843308086908	2003.24529629785	8240.58548924397	10812.8421664273	24041.5909955985	433.123826777125	21385.12045921	252.763392342627	74.6310767146661	377.346630551395	670.400527046467	1584.90930592802	16797.7204214551	915.660126768224	8445.36362796896	130.524077435648	1992.78110842708	1214.54017101402	142.620057356269	1047.89660276293	1725.94947184312	168.64730876656	399.06	1250.20768074165	939.590088789836	981.704042848132	53.0416625347754	455.534486308302	1048.49703212923
EC:1.2.1.2	16557.3059332323	9367.42181047303	6112.1155433353	33780.4739690437	18168.4831720847	28152.3769434466	61829.9714914092	6171.04234033199	7375.51680834708	15222.6858934489	4245.64876099513	18799.1942421786	23282.8799150058	39495.3265356486	5475.61495981534	33316.5987956118	49727.188529338	24118.6278978835	53046.8073233938	6084.06124504108	41398.3470268437	92170.0205463552	27906.6298268507	36230.9096801985	21590.2344007345	43669.3720424229	5226.36498263528	31378.4102864991	4086.7316450065	5142.78980999576	7818.96426476818	28741.0933865062	16716.1869777335	37360.3876155705	12273.9500787642	15743.5924810275	15661.7447680217	9878.09286646465	17260.7748562951	27477.4185296474	18709.1078834065	6672.74569011857	30533.3286413845	26779.3677528397	11899.2123104255	3034.00948758203	6441.94520939838	44354.9092371146
EC:1.2.1.20	57531.3978639939	14876.2312814344	2857.64304250439	39373.3577283427	18960.4097734087	30663.6689912494	51213.2904867367	8266.8723562429	17303.4468377138	15981.3206239446	11480.887593503	22925.6968751448	26283.0659807316	35458.7409194297	6742.74057938818	30033.2303387379	33073.8796230401	7431.57496399259	25850.2783122775	7508.79902277267	49064.4178091164	93770.8420150903	32057.4925139946	56535.2471827382	24512.3330168774	65945.4820124748	3672.05385543688	21267.7097239966	1429.5880936955	13951.812744999	12528.4116416557	39402.0420441499	23538.7423889339	16929.0986228593	10258.2709607528	7883.5248171743	20874.0864424008	20857.3249912835	16017.4708969978	39131.7603117862	22023.2260836135	3385.95565359788	37703.4766778286	17402.0756320485	10758.5232815436	1423.09546768281	7495.7828410004	28551.3460227022
EC:1.2.1.21	3195.02603463721	4888.53573292204	673.37854253097	1149.51412106223	1449.30699733363	2168.35263898383	946.266075512882	3315.92419715765	5636.45996342996	951.234390252058	4819.16522012573	2356.80096588219	346.758027567183	15.9907517656488	1868.18685234015	9037.30243384144	8266.95250740305	11445.6279580771	4277.60422352245	541.076204959075	6225.56676348259	7272.85271206496	6551.03871672222	2977.752336174	11571.2580913299	83.8962432483116	520.944689979035	2727.52371215901	517.19936155832	642.289567403156	883.847130898384	1088.85221275794	1430.20096996547	10670.4893259052	1134.99905200759	2421.77231642547	2535.28139464921	2020.77388849951	647.050858737882	3530.8727655348	577.232358775888	1255.36064027602	20079.7934465784	5095.33337134488	1203.33322804424	343.023702306553	2176.31693159844	3940.51882839822
EC:1.2.1.22	3195.02603463721	4888.53647167423	681.020641022592	1149.94837665081	1453.16104040151	2168.35263920131	946.266076925589	3338.96133246206	5636.45996342996	951.234390380824	4819.16522012573	2356.82048283415	346.758027567183	15.9907517656488	1868.20842822569	9037.30243384144	8266.98009162443	11445.6279939424	4277.60422352245	541.076205008489	6225.56676348259	7272.85271241645	6551.03871672222	2977.75233620656	11571.2580914097	83.8962432483116	520.944862208404	2727.52371234318	517.199364053011	642.289572630618	883.847130898384	1088.85221316446	1430.20096996547	10670.4893259052	1135.00012294852	2421.77232134428	2535.34665152341	2020.77388849951	647.050858737882	3530.87276555352	577.232358775888	1255.36064027602	20079.7934465784	5095.33337143135	1203.33322804424	345.499164929066	2176.31693196528	3940.51882839822
EC:1.2.1.24	635.94977006234	288.331343694035	603.675049693492	751.272756571345	1117.14414391153	393.692655447783	7.25684114118216	259.567802085555	0	1479.7433333614	0.0289973347787084	979.143024654478	7113.11769733149	2181.62	1987.12472543494	1112.01806264469	128.037239464113	0.0385038788754555	1796.56371342519	535.65856290597	54.4700999929133	1863.10963554362	0.33289516583728	0.0122334223044488	498.539952928562	902.752334020382	462.350960805915	588.615467346502	453.491588526044	68.4033721656378	611.735995326609	8.40663102714314	746.601626302769	9997.54324820317	479.039077411649	2718.51788856323	298.674209594543	271.62211879891	495.340940184121	1091.59397074348	47.0491861508255	1613.09	0.427880009872223	936.292496172101	468.938217783606	51.0019335810496	0.13826734557868	5855.80514798367
EC:1.2.1.26	1.40366825923503E-59	0.0130900811010494	429.516111661561	0.071441623151491	5.5302743698837	3.98997907835201	9.02333165766632	1.26535941356197	0	2.22639941050214	0.493029325951244	1.32698522198492	0	0	0.00595814940102022	0.000243130168396928	19.5978403765375	0	0	0.315617179580674	0	2.24506519442472	0.0153780505596825	0.207993066202694	0.509276879812279	0.248577653749568	0	2.16945339342249	0.0403828101374648	0.0248577653749568	56.8530104476319	2.6876616448069	0	0.000141889787804787	0.00183637345568646	60.8232951228323	0.569016933538695	0.0795420299899836	32.064201500541	0.146789706193698	0	0	1.79047355451461E-53	0.552312368752635	0	16.5256527870324	2.34309833946155	0
EC:1.2.1.27	13322.0198210021	10228.8117188097	2117.10643723503	15447.3445805207	8959.47996887769	16418.8931568474	32054.3883872751	3539.29759714525	10232.5534115938	8124.82149254887	7799.5406170824	13550.6182807105	26608.2449707528	25961.281983819	6775.68413118039	15202.0518264856	24958.8357713616	5301.65905247282	21051.4626762636	5290.60844545917	34859.6024116394	41335.1622656402	20768.8368396932	38501.1270526263	22903.6113440337	48452.0560800611	2496.91881747823	14701.3623687785	402.706755656896	7704.71716283662	6189.47366790049	27141.7252692594	12630.6525172933	6120.57521941056	7816.62351017076	7428.7391506512	12652.5969639615	11789.1679688601	7046.30336750211	22008.1176664851	10226.5897553979	2580.42805047456	13317.7472381905	12969.3490709941	7289.26565111659	1079.00818500242	4372.79310970293	18363.2714109683
EC:1.2.1.28	750.687710661087	102.124573962506	237.923014071109	706.404455434103	1544.21005323437	1605.33891608728	1021.23327459466	571.258445800522	902.9	1411.79697718474	118.286248032454	1180.87930065296	2989.39505316266	0	23.2469864552698	1179.14249613633	497.313100087585	783.283581837908	1654.5408062174	1175.74349910835	2525.78421905977	499.136567385683	89.9452509077018	2753.40903604793	465.482248617758	56.9171112273411	101.9682110731	395.854405737004	37.9681643054296	680.690280409179	626.703886028863	453.766062958991	921.268390641231	273.744492290624	144.015683130657	480.64734684525	1801.48495974399	21.70442778905	479.217430518512	1705.47125414974	3870.71308385482	399.501991650954	1767.55073596537	387.562655692969	467.405341793523	28.5784750551632	790.903291045493	942.435980650763
EC:1.2.1.3	48078.3654899091	15698.5415151967	6633.55270536093	38693.6579045508	19820.3692651218	30060.9379154608	60906.2605135081	14034.940801564	15021.8455486077	15709.8919913159	10525.5891872258	24371.9929066152	35068.013276926	26484.5259364239	7206.11006273223	40996.1633859198	34230.3562760154	45712.0411959088	35971.4885729026	9808.11111556162	77942.6933686684	137837.610781516	29192.9191196196	12109.7009615349	83580.6009036417	39477.1619566017	4113.16094024594	31925.185196298	2737.44517065841	24485.8035924203	17404.2336905485	10493.0899394867	38987.4088958086	18942.4434196422	7060.50338817049	8538.53981299654	31653.7201168147	40898.917487589	19903.3679982308	55691.088918808	31159.8894256864	6763.04176953676	89855.3053110361	27081.7806091858	10445.6089591431	6065.41574261229	14939.9641263593	39525.9827829537
EC:1.2.1.31	0	0.0563389009642057	0.0476904648263152	0.00585620473956009	0.0519741487207476	0	0	0.000621205420351302	0	0	0	0	0.0106129079184104	0	0	0	0.00138506195890249	0	0	0	0	0	0	0	0.00302893941321055	0	0	0	0	5.55350868321832	0	0	0	0.111658571714597	0	0	0	0.111658571714597	0	0	0.00076431444371982	0	0	0	0	0	0.00151834303066309	0
EC:1.2.1.32	2762.8371765519	1708.76149117236	91.7075241841085	4666.78016573144	2996.03911286398	2484.79774796946	14315.1109377925	205.659055619934	431.42	2926.14693957829	20.9051024936321	2979.18716482165	5668.47249326619	8017.56	45.9087799698208	4800.50241345883	2102.80779647344	450.853112602583	1.89251534402961	1456.25972218153	5742.30821146106	4513.692347352	637.044170349839	415.759713763736	130.095682051335	4829.75668669528	409.846949935518	6583.13322445211	27.4100444540117	141.031059465467	644.373406799214	2728.36980085034	4008.84222660794	1001.76492882792	1096.79016337798	549.868145327869	2602.64029836464	2490.28746252856	1572.23749081617	6159.21305299034	4356.12884960943	32.1559859779207	4901.35862924747	1456.04774071657	1075.00565356408	320.34455763432	371.267975935351	3509.00126140327
EC:1.2.1.38	21672.3008250559	13387.657470613	9184.99399300996	17789.6513586661	9717.27303123586	15594.4638892414	32903.6870972513	6944.3932755308	13477.0213961286	8645.32313178016	9515.65812094815	14694.3733503628	27040.8149728126	26692.4371173369	6972.72198284143	21195.4773163774	17800.160098356	4794.22417359766	17823.1883737818	8598.04153225356	38586.7044009694	37668.5072631428	16628.3372384284	28310.5147849043	24883.3115927734	39425.3865563098	3691.91346711265	16880.1204725417	1795.32865776139	10848.9208618583	10403.7428602865	20754.9073890006	18104.2765499509	15729.1715122504	7593.34202325073	6200.63561149944	14561.5577473988	15234.3457883717	11768.3542866528	26743.3804235585	14888.1391000269	4424.74325362059	35082.7944998345	13166.675202448	7518.73013863324	4815.16701842192	5376.17076583716	20064.5468992211
EC:1.2.1.39	3927.28791060414	1219.18303565002	1241.11728831421	4580.23467489189	2779.79006824244	5375.8418434083	14064.6890957187	797.324882317106	902.899999876492	2611.521841071	138.182478896717	4059.90766245324	5654.50092481292	8026.76	1079.59819710274	5957.9076390759	3212.76324666574	1445.72694988791	1722.48664951446	236.48835756193	6748.68293714275	54982.946087568	5363.66511107593	13805.4098879694	414.503195946395	15354.6193797497	571.393508372154	6301.93587492687	186.394122298478	816.643846373532	1618.7525820633	9964.95030567631	3777.72777146901	5751.77213203074	1235.51084580807	1880.97898205064	3123.06665731404	844.38053784795	2027.17704109683	6192.71491549357	5546.6299129801	399.723093117371	1278.73556908447	1935.8109825603	2021.81964131745	353.267288492639	552.091338567015	4512.1142314736
EC:1.2.1.4	4272.11584824842	564.684325619615	1099.7568575196	6372.6806949347	3495.97265842264	7921.62255217161	15773.5404519392	1934.96644969577	1.09	2943.5237473003	114.457736914177	4001.42519005283	19407.4602116874	8020.41806071639	2893.90058570609	4800.38579927552	6077.18861042675	4285.11776551447	9902.93794887516	1954.09482198675	11717.9707287611	32807.4710565355	5663.27874722739	11416.263251364	150.523891349947	15887.2185204453	1247.08563426914	7320.49673395783	337.412403908512	1242.91001283164	2629.84433850678	9776.46301268264	3887.12845170351	1175.45796912261	1211.43606290499	997.86277754044	4137.37800459213	1890.14131497478	4866.03719199133	5157.92611625872	3522.45637569762	12.9745409304902	5198.85150220015	5130.1706259336	3861.10172852264	362.668115001774	1060.29376904984	7969.63879789624
EC:1.2.1.41	9476.4306374966	11846.9568084679	9322.86945449665	12939.5632742126	7328.80858504065	15382.6931370323	17766.2747977374	4207.34211533769	10763.649565718	5705.65828335661	8161.0902028149	11533.7099983138	22151.6519438894	20105.4498026646	6405.76270901604	9613.65468191723	17735.1806747461	3600.61436965915	13188.0528856508	7283.42087349367	30878.2333386746	33311.3927361876	18592.3868470382	33227.7850518849	24362.1017316724	42517.8744684025	3426.14862216693	7989.12845127299	1845.5718816885	9905.05129408124	12276.5405578754	25811.643492674	15824.4551728036	15159.3059717271	7667.09361622605	10814.5530504624	11650.846789292	15296.7991184518	9899.53438649559	20480.6623155951	14157.8122520445	4847.7885667932	15277.7830679385	10250.9177548695	6503.50484476105	7610.35672563095	4170.17517651443	16386.7786534678
EC:1.2.1.43	29.3300353216252	0.176351614436684	1026.02413824054	1.28362612327589	0.137489906575409	679.48797740728	0.817701171978623	278.872932473482	0	3.51311468893804	5.48308523300485E-17	0.00835718131410535	0	0	1320.25464956792	0.00247978861217055	0.293534860183141	215.841255550372	14.1281287894902	6.87546066304314E-08	2.86802336212055E-05	214.943516399816	0	0.0389695309697101	104.497758470675	0.000262804159547857	518.168500242529	0.392624893355636	3416.94340393086	56.3376128762173	108.445207214304	666.947555470537	3.89240698410336E-25	24.143274701931	391.55613447662	492.123243910996	395.964773324994	3.03334196376558	0	2.60431779768555E-08	6.84176469261143	0	4.25088362565923E-52	33.9878743088733	0	117.266144669375	5.10424701342716E-07	23.62
EC:1.2.1.44	7.69495088679815E-64	5.27795688948964E-60	1.75242169717372E-08	0	0	0	0	0	0	0	0	0	0	0	1.07505947107496E-64	0	0	0	0	0	0	0	0	0	0	0	0	0	0	0	0	0	0	8.35155600310518E-61	0	0	2.9893743798016E-05	0	0	0	0	0	9.81542894872422E-58	0	0	0	0	0
EC:1.2.1.46	662.044272821929	3.02091614260671	211.073301154871	427.131198691346	413.437333048242	705.037286535712	742.501981853617	641.960805380392	0	89.1846366173297	7.11533512628056	301.847482139512	55.698395214581	0	1451.0498512732	0.0816295474153545	7187.87092371261	9.1004616781811	2994.64182170189	1086.77417635738	151.508494195446	4286.57910951838	1142.79960960132	650.182179022344	104.402869832455	401.937695529453	5.50295314764884	101.375320982908	11.4263372189541	1002.9167556332	658.074664605868	352.223344235822	1622.61284478373	474.638144655502	969.92663112688	328.311670210542	1062.75628474052	3725.89116531333	1461.01655948096	1476.79603416127	1610.72241076018	0.0204666105775996	3056.46354221267	2387.4582714251	173.706280556187	44.9327703827016	208.715685066363	353.284529186382
EC:1.2.1.47	0	0	0.00418889128229101	0	0	0	0	0	0	0.000457214838817325	0	0	0	0	0.000651273522899328	0	0	0	0	0	0	0	0	0	0	0	0	0.00570038356597427	0	0	0	0	0	0	0	0	0	0	0	0	0	0	0	0	0	0.000405502160811642	0	0
EC:1.2.1.5	0.480201333920333	0.113457298180477	21.8645686501498	10.9127012587946	26.4117706980586	120.489837953621	172.931434572281	14.5506614465693	0	21.928946204318	9.07608765988029	29.6188711449829	0.073730409901972	0	0.984753730575228	0.0864935574178396	140.515354725912	0.180941949967297	0.00346055768063846	5.81092842843055	194.649671813564	41.3346101051474	0	3.89056369965655	9.37645878386202	4.91227113443879	68.8201592758771	21.7670637081542	0.592732586769369	3.00723258244386	1.25533205859171	97.6499862303441	0.0382242383432815	0.43624384942977	0.482296373195648	1.53020650046667E-05	29.6259631280009	1.06164360490746E-05	0.0112276006885634	2.26960623933407	0.4603231875939	0	223.830210519757	196.118021155021	140.247165312837	0.526387322477467	43.1395348096658	518.194609674735
EC:1.2.1.50	1.57614906967025E-05	0.00139014036653394	0.208029094312657	1.82051538904587E-05	2.14252545968299E-16	2.08060235984068E-16	1.34765982564325E-15	4.288113806297E-05	0	0.057157995684904	5.8435522820051E-19	9.22899423266677E-05	0	0	0.286916555393724	1.21601993167858E-05	4.61615877138248E-19	1.79146961390209	0	4.71383087024545E-17	4.48224305675282	3.35306767307569E-16	0	3.10643462933758E-17	7.60619266907738E-17	9.00131425893425E-17	0.331468062049442	1.75687721983873E-16	0.124609664764805	2.94622741359489E-20	2.50005991427688E-05	3.8790754786111E-16	0	0.0171135050119878	9.48570436777156E-05	0	0.00113819334147481	0.00397830900672346	0	1.78552597888418E-17	66.0412874123014	0	1.01757609720032E-39	8.24893973548447E-17	4.83964398599958E-05	0.170628847837477	3.49948291764376E-16	0
EC:1.2.1.54	733.336445401051	0.482904135975386	256.375094014667	352.856648631945	1122.08707847657	285.082715587697	103.530687720679	612.399180924086	0	813.277207827024	4.89908777070832	167.268316547848	7.84106635423444	0	1442.96878544136	31.853415653813	6879.2555606161	642.047574188048	2697.61738205286	1041.293406299	1031.35009640623	4096.24663209669	1142.74694193376	2.33141695909393	55.0792656512302	2.47004321945001	71.6687634677145	13.129427150842	3.72910122566369	10.4595485225981	113.216023485765	34.3036067792344	0.363606411794809	97.500437188001	969.150408927544	0.316957163864315	49.9784014571232	1656.6666592198	79.3009437710105	1.89954666475185	910.062959863815	0	410.790769251785	2513.75845077413	326.399882283781	8.14146395011595	71.7974859754429	871.33901565196
EC:1.2.1.58	3.71490890855312	0.046145692141985	316.807264400026	5.57441237081099	0	1.47863923920434E-26	0	914.892602900517	0	0.740459914438236	0	0.0136272453873486	0	0	340.036731842185	0.00442756082921405	0.436208058668029	18.592517416767	0	0	0	5.36197619047966E-26	0.336860210111271	0	0	431.887628625969	3.45762774626698	0	2.1778400116284	15.0141265812106	180.392878386699	527.575842213921	226.056552665805	41.7100782841458	0.110120717541398	23.2218436249962	157.079110824503	93.275546162069	0	353.257161242267	46.1780161058778	0	2.25214156713956	2.20818050800377E-12	0	48.8020059581245	0	0
EC:1.2.1.59	1109.00040994539	403.809028419465	752.923706304732	1439.39618030978	720.860637408651	2435.14343567302	8.4797249960887E-08	73.4664273248496	0	784.542082871527	8.33169382145516E-12	402.481092752506	1.86474284097899	0	79.4008730186144	274.326694127424	707.228543375573	40.2798447145276	13.8886696751477	753.750000002966	109.558533796906	23.6623749984015	4464.97741287714	7713.53402759621	10.3623798021816	7726.88471145709	88.9614016813676	358.393439485277	165.436410575195	4.75610476662245	390.832430037648	6092.38188223305	0.562020673677121	87.365152444879	0.283683884823125	216.169362140064	1.76044816582768	0.105778360622991	0.513154462793641	1.00824909428876	527.780335544755	0	9.321451072409	0.00586536013326989	0.264534859886861	25.0589180608478	9.56372709365281E-05	28.6521817713484
EC:1.2.1.60	5000.73100203527	622.375061039012	694.395318167329	4868.68371021403	2714.35440307817	4523.10469405039	14055.0419153642	734.022569241916	1366.33044971079	2614.14435440074	19.6080043092323	3800.16474819306	8521.90816682828	8035.96	1094.57831569446	6163.9026506165	3216.30011317924	1248.97180658606	1641.37448518043	558.034574664835	5724.14260342724	7589.08693806475	5591.43637780023	13571.380051106	823.275544116385	15210.8989753736	605.131233248959	6346.2705191477	290.019298897245	743.408887058106	1589.54323835833	9653.53877849062	3430.29652853453	6427.29926308215	1174.51427458414	2097.66224604091	2962.65961822394	2.17481234615247	2015.86132904274	5727.94851159044	1629.99787935019	399.072264546101	1042.36128215625	2144.16522961305	1881.02847062628	388.525925918116	948.951921558827	3882.58285411058
EC:1.2.1.62	0.0114845743132705	0.00770247296708903	0.0418808378794495	0.00961837758555872	2.87946681998994E-23	0.00131291764110794	1.81119983197181E-22	0.000793764062021288	0	0.324420705331105	9.8962851660381E-24	0.0110378048036114	0.0215393358146156	0	1.02507711790808E-06	0.0253352869217504	0.00196707309737926	0.00131380920380313	0.000985839912972274	6.33519640318505E-24	62.7588277199492	4.50638617439389E-23	0	4.1749214242564E-24	1.02224126756933E-23	10.0889961005081	1.64962082793545E-07	2.36117131698884E-23	1.03878988554151E-06	0.375801827171999	0.00177852590275139	5.39478377184056E-23	0.0111574965851348	0.0147052963839731	0.286028878544119	0	0.00820458357478327	0.0220441624623936	14.3293583866463	0.0200162356161894	376.685202164772	0	0.185053834579232	1.10862385140285E-23	0.00525167056443174	0.000329796313593663	4.7031622905278E-23	0.377254041355833
EC:1.2.1.65	4.12002912841386	0.000968804606136188	2.38745305621993	3.41437177007308	628.917050027466	0.471002110015812	0	0.508990606876296	0	735.376009846482	0	3.88539463685718	0.724969601345302	0	4.68490476320936E-10	9.06473793247895	0.705676845532462	0.471002110015812	0.353664742257487	502.500000045214	4.66791648503934	0	89.3425828385532	0	20.3560888836123	0	0	233.5	6	0	0.588366438099063	0	4.00269161564314	0.600773164086528	0.70577589167233	144	2.94335002785319	0.00429015732252398	1.17667895554827	7.18169868737101	40.6840453888713	0	3.343051143266	0	1.88400844006325	0.117337367758325	0	9.27448016065204
EC:1.2.1.68	1405.15926865994	6863.02634630587	937.684818777733	4115.59624376532	1862.29417171857	5469.33391233168	681.342117851802	1139.95867109668	902.9	1985.02649855215	1012.87905965015	2570.25987685316	2762.23122321199	2209.96193928361	2121.8545767787	2301.24836651192	10992.3481013342	3256.43404515782	8290.29732784595	2245.32601277096	7766.89708420779	17127.3996081945	8145.73065295578	13883.0535646418	518.852785409155	16749.822913466	644.768200637002	1269.34847288543	62.28136429188	5040.84025328993	4012.72647602005	8889.57178477832	3806.82759249436	3863.90574163873	1919.57918194181	1533.07456034425	3223.86961991181	5152.24802055372	4371.69977497082	7490.36536639622	5630.17403777159	2328.50595523438	7600.85802867498	4164.2196334871	2211.28014280593	45.210325722438	1322.17320998337	6807.7685133844
EC:1.2.1.70	25036.8308176782	13763.1590988507	4765.87732037181	7064.70201249758	8838.20050671967	10665.2011892917	18767.1596851987	6543.94693803172	14146.2778177876	6103.87407443701	11048.9334323263	12043.0205851773	6799.93150341774	20037.6216816038	5530.12846657452	15515.919835389	12310.3819040183	12753.527525508	7210.74553707691	7420.20118713041	14512.0652809079	10550.3745131633	15441.4697685322	18295.4690670448	14456.6178812499	19479.4778515994	2457.57862970049	11489.0386742612	1595.96688838408	4667.95978686313	7782.80307779881	15043.6874420513	11457.6071038741	14373.2723790554	6094.94968506687	6358.51077729754	8613.59192338052	10480.9077359866	5920.43716540796	13903.0530949484	13350.2395635402	3098.82420538274	30456.3892542069	7541.06666392586	7408.34853422051	1579.08992425155	4358.43015303692	15265.6981552812
EC:1.2.1.71	644.611518453192	563.517804274012	1081.53949609452	1592.79944131891	2742.1313730097	3231.64048793406	0	767.968260841441	45.0410354914389	2230.70330031855	363.280832952131	2499.94756556479	14944.8605228597	0	1455.42354514026	0.0443891660044665	2187.92589806652	2100.34531276776	111.47801725886	1448.99999999999	18183.9444139919	42900.1217429419	5242.65696777627	10694.6953463667	21340.3253893568	18218.916515937	236.895865809919	152.45302418643	417.488647763777	4810.69683296005	2621.18555952486	8366.38439607327	2560.00000000124	13355.3437475204	198.419138373504	3939.35206180884	2834	4704.87464589883	2016.67641183827	7240.6285149898	1942.44045123553	6.02337964288627	46.1487177208069	2935.09405376257	1996.595	67.6871045184002	98.6056663130714	3.46023716510858E-23
EC:1.2.1.72	648.578210369211	600.179270136234	984.476468697597	215.751126765182	0	2653.49860074124	1.68079620760265E-06	775.603471658509	45.0410354914389	7.3355579769685	66.5460409223479	657.839126574846	0.00486866391951536	0	1465.9861782441	0.0166867290142486	7931.40900027999	29.3456091155249	2716.74638046784	1447	132.355261464794	4076.82435418136	6532.3733088625	10679.6382953	471.293695097678	10690.2917551575	206.147523198905	81.3274179198739	371.075962870315	0.000440140895501308	1389.58908400571	9535.46300407768	0.00252199641831948	8402.95912292483	1076.19842886088	2024.71350983914	12.9641482848097	1656.13144175644	2.27582393738402	30.4099092249955	1170.21150752543	7.1942671374523	394.256573003561	2988.45137319818	505.108663222674	65.2651955740208	0.192223315898137	352.230240189418
EC:1.2.1.73	0.0619041316068336	0.00253084037576643	0.0639670675944447	0	0	0	0	0	0	0	0	0	0	0	0.0738956651398955	0	0	0	0	0	0	0	0	0	0	0	0	0	0	0	0	0	0	3.30995229778364E-37	1.66680213191493E-16	0	0	0	0	0	6.52076375472668E-19	0	1.54047939331438E-49	0	0	0	0	0
EC:1.2.1.75	6.10863880073312E-60	0.0028757635596604	383.589136974062	5.92321549522336E-10	0.000707881249233912	1.00197459354462	0	0.202270724316011	0	70.2964889925721	0	1.21771992441249E-09	0	0	73.2912302758476	3.95643351611445E-10	0	0	0	0	0.00014583393080267	3175.14268683328	0	0	0	0	4.98951904403821	0	0.029097041509075	0	8.13417657018617E-10	0	0	2.30895867743032E-10	1.64292119018259	0.158625161238981	0	1.29437969572889E-07	9.908700956622	0	0.00224552775100176	0	7.79198087214363E-54	0	0	0	0	0
EC:1.2.1.76	0.332740708778477	0.0449874472207241	2257.78953877759	39.9774867808805	0	95.0388714415268	0	130.330185048976	0	0.00175595271776044	0	0	0	0	301.313385816735	0	277.378709980635	3.78505926375881	0	7.53892578764645E-71	0	0	478.43718243517	0	0	0	4422.82053328708	0.0218925615818621	59.5109444076787	0.504719306729779	2163	0	0.00433578210958822	0.11746653530143	0.0145208358772127	49.2344290478834	0.861761610435928	0.0595899791154074	0	0	4.7876912880587	0	15.4725592170296	0	0.00962886729558103	32.9466390091441	134	0
EC:1.2.1.77	4.92865461138909	0.412761250883317	6.45831447987028	350.818731536995	1101.3186465408	656.55072788083	0	4.48758096453382	0	813.084177335142	0	6.12812903530836	2.07953129097384	9.2	0.0682531866480452	10.8518959729224	2.64417790576139	0.563444269653386	35.4230774515994	238.415512245653	16.990013187309	2.08439498904314E-16	0.1817168174433	0.580465332615243	0	0	0	8.4	0.477188945966675	1.2	0.720392276322068	169.360017771262	4.78828779333509	44.9801425348445	1.13020282331179	0	3.52103243597431	2.18955501199491	116.407622175415	9.04443196316626	249.321259857925	0	34.662738395855	4	9.85377707861354	0.140366818054001	195.89	41.3199566770565
EC:1.2.1.78	8.3025771349602E-63	5.69472694948103E-59	0.28454949678757	6.76947127455379	3.67645668544822	41.7867955090602	12.8706602284362	2.58310136277574	0	1.56053092529731	0.703210469552185	2.01113095791536	0	0	0.00473733392687292	0	0.987667914905286	0	0	0.450188648135182	0.00922278518103966	3.20230624390036	0	34.4569947637387	0.726420121850781	0.35454768999015	0.00663617775692419	2.15265779071231	0.010986128306727	0.035454768999015	27.2182681032464	3.84230854470782	0	9.01103060081682E-60	0.0573909484486838	29.0818160558067	0.821709937467035	0	15.3310538031836	0.170524473357327	0.00559597219066701	0	1.05904972180288E-56	0.85381622777033	0	7.90145775280222	3.34213833128929	0
EC:1.2.1.79	57531.3978639939	14876.2312814344	2857.64304250439	39373.3577283427	18960.4097734087	30663.6689912494	51213.2904867367	8266.8723562429	17303.4468377138	15981.3206239446	11480.887593503	22925.6968751448	26283.0659807316	35458.7409194297	6742.74057938818	30033.2303387379	33073.8796230401	7431.57496399259	25850.2783122775	7508.79902277267	49064.4178091164	93770.8420150903	32057.4925139946	56535.2471827382	24512.3330168774	65945.4820124748	3672.05385543688	21267.7097239966	1429.5880936955	13951.812744999	12528.4116416557	39402.0420441499	23538.7423889339	16929.0986228593	10258.2709607528	7883.5248171743	20874.0864424008	20857.3249912835	16017.4708969978	39131.7603117862	22023.2260836135	3385.95565359788	37703.4766778286	17402.0756320485	10758.5232815436	1423.09546768281	7495.7828410004	28551.3460227022
EC:1.2.1.8	4236.156910117	3995.78474392462	2210.87516565875	8743.91863230388	3013.20864392158	13551.6369683858	6405.56915309	4581.69535722083	4604.71984926407	1924.71486127649	4490.31151754867	6378.68071867039	1096.07218022968	2220.84448912129	3161.9350628608	7866.1925869573	20670.106610335	12317.9465403138	14097.8975282505	3282.31806346307	8689.68293032119	47956.6723555231	18717.0102659424	27930.821860427	11852.5928374105	22778.1254666247	1787.64049521584	4252.57251134935	1208.08785182435	2649.50638709908	4819.69453707987	19637.2593583112	3709.69261731888	10260.4867518019	3392.33809534039	2807.41124045988	7041.43905905403	5095.86022234359	2277.67235414672	6376.4860575288	4599.69003026837	3319.98349760328	27505.2459662154	9510.65364593095	2873.31870726023	380.493372639598	4827.59221574316	13182.5029970278
EC:1.2.1.80	1.00601817399642E-59	403.768785854229	18.6402142099926	0	0	1880.00872735121	0	7.80924745905439	0	0	0	400.91196594864	0	0	7.39433824053279	0	691.95056884441	27.399438243377	13.8390113768882	3.51798828301621E-70	0	0	3771.75964617371	7713.36170470014	0	7725.38985848583	86.3208332117628	0	7.49325454675408	0	353.523836082326	6043.15238597144	0	13.8971508401742	0.0117977817567908	0.00141422547122052	0.718886811444008	0	0	0	0	0	1.28324404577141E-53	0	0	19.6103688796478	0	0
EC:1.2.1.81	0.181142463322203	0.164676512003231	352.109725063957	14.2348207708989	340.248288434443	305.384432894033	508.618369669381	314.811445517867	263.307762198272	63.4546455335214	20.793231997106	55.4904660432671	0.00932660408837534	0	61.4866838404804	0.21208881975661	54.6345861511497	20.1363740236583	335.201693232419	13.3125260331741	393.337328741279	132.014820965697	0.0804005046954301	563.913298412073	21.4784685258133	118.455528620061	116.757052986731	49.6462786897137	31.0239588867941	37.1707737788273	49.4483928916013	186.589111354318	56.7606932278232	10.4527598619208	173.439265834318	6.31861405974256	90.7146287541108	26.2325102071636	2.77923579855302	93.7461086997127	2056.50473862647	0	356.000687180161	264.929359669444	186.741623406958	47.4038487751795	161.143770298812	704.308952052226
EC:1.2.1.83	0.00770255905435753	0.00781511646013818	0.0319888897396099	0.00461437457197979	0	437.174938748068	0	0.0064598431471316	0	0.0050246124129349	0	0.00948642820759381	0	0	0.011748284249229	0.00308218842066604	1.3279367060638E-31	0	0	0	0	1.57363310199868E-30	0	0	0	0	0	0	0	0.000665735449019624	0.0063367840592209	380.360794293912	0	0.00179875275810546	0.0232799123138648	0	0	0	0	0	2.84766034320584E-05	0	0	6.48056951232407E-17	0	0	55.409678378251	0
EC:1.2.1.85	2762.8371765519	1708.76149117236	91.7075241841085	4666.78016573144	2996.03911286398	2484.79774796946	14315.1109377925	205.659055619934	431.42	2926.14693957829	20.9051024936321	2979.18716482165	5668.47249326619	8017.56	45.9087799698208	4800.50241345883	2102.80779647344	450.853112602583	1.89251534402961	1456.25972218153	5742.30821146106	4513.692347352	637.044170349839	415.759713763736	130.095682051335	4829.75668669528	409.846949935518	6583.13322445211	27.4100444540117	141.031059465467	644.373406799214	2728.36980085034	4008.84222660794	1001.76492882792	1096.79016337798	549.868145327869	2602.64029836464	2490.28746252856	1572.23749081617	6159.21305299034	4356.12884960943	32.1559859779207	4901.35862924747	1456.04774071657	1075.00565356408	320.34455763432	371.267975935351	3509.00126140327
EC:1.2.1.86	1.72721592090483E-21	42.0426373453669	2.30790688928807	0.0238994513800572	0.472967760536843	3.56345458012498	2.9715154917401	0.153424001984678	0	1.67452535749425	0.162361790027036	0.428556706634333	3.23939596972974E-21	0	3.62972259032919E-35	0.000328997160990205	0.128258936516863	1.97455490354864E-22	1.48264824336634E-22	0.10393736750067	1.95690362928109E-21	11.4088069621629	147.616489160445	0.0684951680647494	0.167712347873361	26.0940129713655	0	2.01720383556876	6.42812136334479E-157	0.00818602681405039	0.000676397312803108	6.90843065662717	1.67802525487537E-21	0.311970695609253	0.00248493083940244	0	0.187385623982481	0.0916658117786744	0.460017433701728	0.0393698617870893	159.389909673275	0	200.142601867842	0.181884565733959	7.89821961419455E-22	4.91906660182292E-23	0.77161665763056	5.67369036654832E-20
EC:1.2.1.87	3908.7633842231	3548.33929406339	2155.46669750848	936.509842915114	3360.08576178073	1971.64035467079	328.29502971656	563.368539706925	9202.65747007177	2185.80899949585	7385.45882296154	2960.0703670279	11.7212176543952	9100.83077295347	1886.28697754955	1616.27215191875	384.924252546695	37.4504048151109	1265.55460535711	5355.87314298099	2130.1159029328	379.354505755104	3480.12706257442	3535.64181433837	1016.24444410776	1440.57015451094	992.757329420302	649.531533057862	365.752445867787	394.615526717777	3291.04542339736	2859.84911634067	958.568544319082	7182.44815757454	3207.8207276183	2155.01568465383	781.1959562863	708.009180178181	282.964764594203	458.236036362199	3722.66332447511	440.529263758592	1658.47693022894	1007.99573812482	5317.86630314801	1271.29758132961	982.04046470638	1924.66040729592
EC:1.2.1.88	26453.9392121472	7672.84820117551	2733.28252249667	12536.5479968855	10893.0693488918	11725.4919992157	20376.8238395562	6507.24435369005	16674.6814076564	8190.74664934869	11930.467236521	14956.7322282564	21917.295102913	20788.8121336581	5337.43626995778	17289.9760230016	23056.9246527442	14865.2068356378	18276.3207876858	4433.48847535365	35668.1882332863	40290.629948969	17844.4348501437	22199.6298790417	34435.4693694028	27232.0161030434	6677.92214110016	11318.9942411666	1515.34212086911	10432.8162460357	8698.27759097052	13082.0901943931	15117.7627484725	16632.4858313666	7653.14182466398	7250.2385044919	12724.6847759575	16709.2992606736	8374.72332037094	22812.3244257279	15823.5763858003	3351.22852952556	37889.0326998234	14428.3928055709	7129.58088055826	1142.19934204499	6130.99687758089	19547.2663586174
EC:1.2.1.89	4.54323293157375E-132	3.11619760860275E-128	0.00534058361348262	0	0	0	0	0	0	0	0	0	0	0	6.34733822767819E-133	0	0	0	0	0	0	0	0	0	0	0	0	0	0	0	0	0	0	4.93090402023059E-129	0	0	0	0	0	0	0	0	5.7952000855358E-126	0	0	0	0	0
EC:1.2.1.9	823.998170174699	0.516458679684335	708.648847668085	116.532714832634	244.94250335067	127.233755984944	121.436423722265	153.436700068765	0	17.6733504087869	6.23411231960325	143.976340323603	929.594135274511	0	1470.09332676031	0.00444719996507182	694.543915505462	18.4805134818165	0.0501519084727682	314.648737383307	1.54296521537703	29.3452501176623	0.437182435170355	2.63240719692364	94.2677647921696	10.6903570797014	208.423794076571	17.1164694669954	28.6953108899159	165.00779012611	667.809337160575	527.21913153535	626.503830527887	343.690304451225	131.217165148019	672.729374731462	1130.46232589253	873.372000635757	388.472833737285	409.480326985714	94.4093653482048	877.159170567461	16.4932358527126	18.4908603572681	61.5758007131592	198.644360978028	29.6547815006851	1097.79006042536
EC:1.2.1.90	9.57421316549216E-62	6.56694046286216E-58	271.008562016082	0	0	0	0	0	0	0	0	0	0	0	1.33761068693912E-62	0	0	0	0	1.92704360999246E-72	0	0	0	0	0	0	0	0	2.64077320984195E-59	0	0	0	0	1.03911745004711E-58	0	7.7466834399675E-06	0	0	0	0	0	0	1.22125547580891E-55	0	0	1.21660288838905E-72	0	0
EC:1.2.1.91	5023.99677196605	558.62369995944	683.020165181823	1872.0826171809	1017.55917164664	3569.88942836539	950.8977062046	897.593573972014	0.636030248440251	759.29899853602	419.96173605805	879.413565543595	270.126334785387	16	103.51779639977	230.741625970259	1544.8106205477	676.157802023914	750.032126016159	611.007732093101	2934.6708392961	7009.48731096389	6671.41347899643	11619.2844764629	395.619099308793	10857.6725740847	304.563417535677	1007.84129304282	285.574028628433	731.3212955909	1806.29796314319	8621.0733298489	82.71696261304	5002.13529406676	78.3658650924447	1767.49874453802	1002.03826922328	176.147850850547	342.837961167309	24.353009396095	2497.76148086663	15.5925605538646	5879.72078284088	896.382513356238	632.250255240532	101.032331389282	770.607737444701	837.88672335133
EC:1.2.3.3	1760.10077194139	2584.99826226602	46.8637882493756	11.2907642593766	1757.67586914555	2320.7403986959	898.491310112301	1570.00763928817	2686.58776219827	352.156651414851	2868.56	940.206935471009	1379.73173638667	9.2	349.20803953646	4237.26151061674	1038.60836210085	11132.6867665165	368.53	313.42656026194	3544.21702484797	64.4263195131663	5077.19307324065	8.25907307713507	11243.1806867637	255.113218502378	401.693896111277	2699.0162834279	33.6032222762362	111.37371042248	230.341605027926	2144.6930921329	1510.35801850872	1686.54150983042	422.377716951814	1380.56428111747	2710.98505591267	2251.33747838119	511.924480837505	2275.27834059732	382.199699348138	1936.19048174438	17211.28	1453.60438026509	22.2664721471844	671.146508117038	2328.76362088497	1487.02
EC:1.2.4.1	61088.0850748872	23839.0547262958	8140.97960870663	35715.1448808161	29714.0844970196	50273.391067523	61520.0011765866	14025.0762720068	37359.3035470866	20583.7175990289	28455.3112871272	37067.8050912536	51890.4962645991	58865.8683380489	15623.6855436029	43850.4970555729	51342.9181587038	29396.1454599815	44870.2332618316	11801.2895878165	84235.2585780027	156020.073913542	65410.5126085753	82905.2702174005	73532.7359944251	104501.42023479	7834.69517112552	36567.3077497145	5266.3715596842	21261.3987172223	22879.4033068907	68382.9783989322	36640.7694894729	26627.6817692412	20207.765907827	21251.451503874	34345.0423522509	39062.6724082541	26185.2547131815	53840.1305154863	40156.6408154558	13068.5976935596	110169.036163958	34553.1007438337	15025.1749045804	3668.74936497407	19151.672126425	57745.3588322278
EC:1.2.4.2	25825.6926276027	14092.7113644095	1521.60809307591	13459.8010687466	10466.2081159515	11864.4478429138	17919.6020182794	5297.31695863027	15296.5802750417	7677.11628619254	11974.0998147565	13419.6014601726	21564.4446185424	20795.3667501212	4734.9098012579	16134.7408504987	14988.1334316634	13994.5904096308	16549.9087571131	4506.49130946325	33408.4251458835	34776.0661015704	16300.3269506276	19110.8943917436	34214.2384326951	27274.7714892456	2011.43859177398	11308.6911556303	493.577204011216	9721.09280695136	8401.53682597365	12226.1526402501	12754.3530944648	14522.9025508549	6259.17198344799	5711.16241102088	11639.2213844607	13233.5706003246	11314.1963315105	19633.9175582997	15825.7132407151	2994.12375159063	34512.0780986868	11437.8056357099	6433.65713653194	555.490384768189	5033.92530857982	17574.6342662624
EC:1.2.4.4	33654.4671619152	5886.25195858141	1509.201628106	24578.9141151788	14224.4389573209	9754.53479978345	46978.6966067659	7033.90988762795	7354.94	11372.4368839847	5766.53974100348	16326.6890594024	48579.5295330122	26237.3	5032.4777741763	28748.9631690043	10457.1546980514	25609.2973372639	3648.64479104454	2212.82289208827	57186.3906837146	64535.4926026554	13334.3323279048	2679.70276966702	64966.5868148399	21216.0252140752	2736.30945915136	26295.9192982708	1050.1300475996	3754.47712142783	4985.35792853221	5119.95941919236	13452.8189260117	4986.55509874703	4097.38510701296	10165.9078701119	13738.3643360474	8614.7770202841	9082.67732509447	23047.6382738687	9410.12737467786	3325.51537477972	52488.7042202929	13689.6856168055	6876.98097742428	1803.41471765543	5151.83825336448	21671.3901618765
EC:1.2.5.1	8479.36768029623	4431.46879625194	2117.69612310073	5505.23423365549	4794.84678757764	8962.60521124967	17478.3548739813	1476.02011140212	10603.8776191629	2933.77462241919	8176.79606058262	7916.01777803822	19438.4017360391	20776.7247896518	5017.86716579113	8780.03340571196	11332.6006750998	2547.22653671656	7915.75164022436	5151.32941355239	9167.01313026116	20751.1308209612	10816.6229447671	14526.8174841241	3864.58483132105	18960.351609983	1473.50870750528	7607.17117370557	1280.60215360636	2541.19270727288	3618.68957721012	10807.0980353184	7238.15181787389	10177.830249615	6565.39918020868	3658.86673548713	6547.94112739311	7277.84197269099	8850.9351579592	9642.62971340509	3708.5807041395	1621.24183588557	8060.32431692582	7850.24171027577	5070.07326410162	1008.08534658132	2215.3433172845	12514.3169558383
EC:1.2.7.1	5375.56405167593	2857.63935202104	22381.2083015693	2571.10320590336	3819.31387702045	5016.50117403088	770.48163126824	9629.99588389759	12191.9429531409	2308.27817718694	9115.29152773228	3975.64181503956	1.0456870383435	12689.6078604214	6849.24275754811	2101.21284713475	2541.95422416906	1134.38278784983	1690.19917854318	7853.55657000192	1435.02143497922	985.237429897142	8980.84681214245	15240.5755111023	3029.25727764373	12863.0844629852	11945.2748923945	556.211562955194	3844.96170264269	1985.47419624537	7709.12805479475	16960.7073550358	3169.90717899123	15171.6345432913	4845.78269123281	15857.3293169465	2223.96256825131	1319.42270286699	902.049050592632	841.041028080212	1274.4437425682	2385.21234506749	2166.51424081401	1437.51155354766	14033.4400967112	10090.9806480378	1978.00975536589	2764.39758497166
EC:1.2.7.10	6.33539540214497	2.61458239696722E-55	15.8368026384216	0	0	0	0	0.444969801040003	0	0	0	0	0	0	3.85937832554971	0	0	24.0976406993999	0	9.32669305755318E-70	0	0	0	0	0	0	4.45868475837314	0	1.67616514724711	0.00639975244517726	0	0	0	4.13717500354878E-56	0.223535072843413	0.00374931518331804	13.6209008672168	0.171536267131968	0	0	14.8375907325055	0	4.8623450864333E-53	0	0	2.29518415284983	0	0
EC:1.2.7.11	14834.7285077267	10298.2489837562	17134.2730119614	3460.71056340704	11065.5435872669	8648.43013160289	7590.42810450373	10428.1861651023	25185.9810709594	6645.29053422539	19870.4373796639	10419.8001971063	1613.47400915059	19706.5400346545	11463.8697459567	14616.0485473773	6200.46985590086	22467.4660238322	2844.84824261387	11246.7450367939	12035.495425776	29567.2354844511	19325.8099815629	7132.12415398809	28406.188770377	14322.5181486392	31713.6912644344	8142.73379961178	4471.13617074279	10124.8093128408	9441.48717247614	9317.50258934986	8774.43556466677	9820.36889536693	7382.86087280277	4687.5440964282	11478.530175037	11841.0013281952	5992.51888930242	14832.7637255275	5287.86509024224	1873.69916001208	36481.8134091011	4965.43539324323	5031.2646479935	7441.81966151981	7093.44431476045	5862.14077776908
EC:1.2.7.3	14935.6069849263	10298.8702582316	27033.2937955783	4538.00871312916	11068.2569849299	9182.40957980047	7689.85695401128	13176.4818005926	25417.9810709594	6645.57288784525	19870.4953743335	10420.1195277512	1613.47400915059	21175.0400346545	15437.5968679537	14616.0485473773	7352.41394962417	22977.8962117878	3180.30012807087	12259.7421626068	12035.495425776	29729.1975982455	20292.9249671287	7166.15465416511	28615.2441929551	14452.847388642	48910.1326105488	8147.45544776308	6596.70178614011	10232.4884298605	14014.8406601764	12498.4509997485	9038.55895452125	9921.60849032984	7911.90740488069	5493.67589461026	11817.0035282498	11848.1668352872	6259.82240095795	14832.7777882093	5305.10487531688	1943.80279751385	36884.465200093	5005.28036133427	5935.3849938608	10974.1986993525	7361.71993166646	5862.14077776908
EC:1.2.7.4	46.2658141462248	0.00418253516100194	2654.73321961835	330.453824490984	0	88.0424502621455	8.82510384208791	466.303761398201	0	0.00668730221847239	0	3.03554049007469E-06	0	0	1923.76645884384	9.85748794672027E-07	264.166318337671	284.495879117406	5.97188545700628	3173	0.363346485984158	1.05587222314851E-19	246.57794309492	1.28375249395687	1473.49775835973	0	453.855810915053	1.0178240053647	194.331584680608	24.8622603631912	2.02663705002304E-06	489.27005128599	0	5.75279029447646E-07	27.4100924802251	0.0115075113393236	1010.82474641189	2.38759717818598	0	0	20.2241984923835	86.8336794915188	62.005958106093	4.34831558230136E-06	40.878	1204.88306278043	0	0
EC:1.2.7.5	74.5391850153666	0.557892141284123	1933.90313495288	311.631382773516	508.930390668657	367.384094475032	49.8727042353549	676.299142840418	0	357.115534392426	1.69846885084186	11.9715566819903	1.9499406657083	0	2612.0184201609	10.5226147354343	67.5383832508745	620.007218781543	13.846473065356	521.248854386865	236.545068799147	197.828576657927	198.416251896882	2.47801031014239	60.4911135895628	154.506837127879	385.010267404845	244.590350884512	332.416622411662	20.3650606784691	180.022480774041	821.406566022734	378.760816587264	167.795837005205	2.66566139133277	157.553833213329	320.82953998774	551.095719859426	7.42347758386792	536.944450688166	3628.59039308509	0	32.7113843155661	3.05267637912052	2.1826780246951	180.070883682037	36.8674106853613	30.7294260583486
EC:1.2.7.6	3.71594684245254E-60	2.54876314698097E-56	80.0742246165563	56.5313300407975	0	0	0	32.4551199031463	0	0.0176090882280777	0	0	0	0	12.7645006266512	0	0	11.0801317192341	0	5.20894061192899E-71	0	0	0	0	0	0	2.05011001008685	0.219543524455098	7.13820421515715E-58	3.10233639695613	0	0	0	23.9428603636482	0	0.000209398551070464	0	0	0	0	0.251439761184917	0	4.73994087108536E-54	0	0	33.8015588250036	0	0
EC:1.2.7.7	1.24238015251601	0.000453249858131519	233.561141601076	11.431714213847	0	45.4810599537186	0	147.226220053219	0	0.00222858651926434	0	0.00442451079570595	0.00764676263852453	0	184.609763127548	0.00915875941267965	14.5873707017951	119.467205425187	4.4792640795825	2.1665537168883E-48	0.00461937277795142	0	0	5.86430051421878E-13	0	0	3.47646366144146	0.116577927373589	0.664794895561433	0.121596883846861	0.000969359362742689	23.2372749792674	0.00396106587319937	0.00531583240430027	0.00212059675543989	0.00071271459140973	0.00455196890028607	1.10105667726944E-06	0.00116444215595291	0.00710604096575197	0.0267193225735852	0	3.8287575295305	0	0.00186441581149764	45.5696613446237	0	0.133930411480688
EC:1.2.7.8	12152.7861220842	2964.59084870878	11272.8548028519	21329.2037892352	14586.408151186	12791.1312690674	55912.2771104196	4622.97364631097	1134.9	13392.7174378028	390.824565744433	11433.5648164864	22626.5161296953	34366.0384928218	4140.7520954988	24032.7456373955	16138.3036646187	4838.98602483209	14864.7471639318	3996.96088943237	28441.6641601547	54184.779361674	4344.86446744104	3331.69933252452	1856.01082556454	24433.0858510598	16659.2025339852	25759.2647064195	1692.931109863	6374.43607488706	8866.18286812438	10580.3414541924	15980.8938207255	5404.07119034775	6263.78194952893	3220.72667214482	10982.9862946906	7167.98884410192	12424.6509886377	25362.1777455381	11701.3858941552	2350.78482105455	11170.8743851718	11196.0270576707	6456.10333812516	5458.50736163042	2119.90855195531	24498.7444201559
EC:1.2.98.1	15.2907613835996	0.0409225663076153	0.660366154706618	19.1729411336839	38.7209220620992	419.070109884169	244.60015863884	12.0848958741861	0	25.9927511095499	11.4038689259914	32.9286825406822	0	0	0.705138314667386	0	23.649303207242	3.17904672712394	0	7.60420070026856	0.0854509649802851	54.0906117540072	0	5.93369617684105	12.270065942685	5.74965186060934	0.649691124727004	28.497801186657	0.322914380499975	278.264347843573	67.332551915132	219.348548770898	0	1.95974831611406E-57	86.7177718743171	0.440208082874165	15.0516021654463	0	0.23206438656339	2.88035321434259	0.0518478110797146	0	2.30325586597845E-54	13.9185332095823	0	0.422392332559891	56.4525354969702	0
EC:1.2.99.2	12653.3684427296	3347.93342911733	11254.2836165472	29454.0500062259	13679.2170811277	19662.7241732838	10976.5666650991	8611.86578374753	5717.52225606391	11049.503264139	380.996127573605	7349.26985212153	174.596797757021	446	5538.7109756546	13983.0880641031	6911.00999405957	5298.56914461055	10867.1004945178	11366.2421072887	18889.9382256878	22354.2662176529	6842.2550560356	17872.7659201021	7400.88852571607	3468.70404936038	1557.8761104562	1499.48045740845	1773.0664256832	7722.91511536213	5472.11006371062	5467.58742977708	9702.80777540972	1698.29938118111	2328.2491216902	1563.4366320778	12769.7396062513	3363.41828860944	20152.4767440472	12997.4395418743	13249.4721695363	4351.12247844615	12073.1707619912	8394.84642714727	6399.89038465027	6382.1486020606	8737.38693550547	4920.49161565291
EC:1.2.99.5	61.9512022551073	3.34445976188927	1562.3530388095	1256.11779483412	13.8708104568349	2133.56219109427	135.398385233377	505.133839901945	0	172.45351450897	1.55962179715083	921.685530355236	45.725791059737	0	1206.23982646992	1053.22168687241	1754.73401319857	97.7112325186582	146.257919721	0.998405991123491	377.460730595337	696.081075337068	215.247405207474	92.7500158735903	861.037316349188	0.786336849891107	72.4647960717814	46.5115006641503	107.479520331013	470.070430490098	2.07778819187477	92.6160235713034	12.811440541251	4.6627447703955	49.585145822174	0.927442087823841	456.568080221291	173.389257016993	3.76620382550402	43.1005821312715	5596.37464818506	0	128.287367851856	1.74715450745382	6.03024439437117	346.409886735593	180.426866061678	78.9124819179027
EC:1.2.99.7	0.399533392396198	0.0228781198729954	706.629983559722	118.921228926623	0	0	0.132321896589849	63.3080365131127	0	0	0	0.00311337367986455	0	0	206.279946064317	0.00101155082776096	80.7014048703933	16.3274035542885	0	1.51170143218539E-69	0	185.421402659631	0	0	0	0	3.09582034719065	0	36.0462153396029	0.14871935122341	0.00207968439485023	122.247018487255	0	0.0518330156021713	26.5119673752686	0.00607701475470583	146.099426882188	0.0664608431582138	0	0	5.76621948008891	120.403442855806	22.2887476218709	0	0	164.061044442064	0	0
EC:1.2.99.8	2.87768194235568E-62	1.9737983330698E-58	837.791534535423	6.56481028090819	0	0	0	0.698337007142256	0	0	0	0	0	0	0.00218775207347425	0	0.417001391564223	0.013660143929642	0	0	0	0	0	0	0	0	0.00262324956709362	0	0.00095016177919091	0.00199100190397128	0	0	0	3.12323265661649E-59	0.000710513212103877	0	0.0432944589133626	0	0	0	8.4343562597048E-06	0	3.67067744261743E-56	0	0	1.50231689883161	0	0
EC:1.20.1.1	3.35807252286745	0.313775251594758	29.2480026520394	542.904209326372	0.108102128058374	51.2661042597021	14.4019827318691	15.6908783178758	0.00543672214418929	8.06605843344312	88.6309906637324	0.251700067817463	9.38194167387462	15.9947658965184	22.3577449172657	175.968285092901	7.50134449585483	0.327248060080879	10.6518344117759	0.0237835491037275	0.0312685493499522	3.68328136734915	0.418294352988615	1.21615262009048	2.99771720094211	0.0548542196064085	0.0600053725815979	20.8039262984437	1.18181369967223	11.6994979154755	34.6589448213946	380.573093963262	7.01138905022597	3.32510224766364	0.417722342777142	2.94380406938949	2.52468568986081	35.9606489074437	5.09236697767803	0.0612425194845669	6.62491141816474	0.0468349175558783	1575.53208760984	1.77715474025013	0.0126202366886063	0.195665172594463	0.693597865653217	0.906575390674403
EC:1.20.4.1	54378.1301215328	46259.6023623982	12368.4121088325	30571.3845842456	18399.687599115	27607.3686100377	50590.051026595	13887.4341473025	15866.4782729226	16230.7079461134	12728.2204799611	26051.8312489895	58175.9352418484	27175.2824965223	8057.15655616401	41763.5549673562	27795.955907699	31962.0254373624	30913.6084838843	15419.8115343085	88900.1397268249	62127.7964667536	32062.0819192464	44267.1210777463	90134.1047732519	65667.1121812922	7198.96551217566	30048.6428869903	4406.59702251424	21011.7525064151	22738.668908287	36541.5564056934	33383.1023225774	31425.4082733455	7805.42335459344	18516.2657436361	28369.7472095335	29021.7682864345	22445.9100020408	53885.5396808948	28485.7377117498	10001.695458727	76289.7063869517	21018.3300778849	15577.4573784626	11128.4923458297	9297.69475627721	35325.2469345859
EC:1.20.4.3	1151.06989360405	0.017081503172279	19.726859314952	61.2521224315422	786.119822879686	1273.88064221868	1947.62392570806	554.262908236082	189.57396975156	517.870298569199	54.6410685946208	1042.8667086631	336.07	15.9947658965184	292.170158859039	357.17	464.716159805281	0	9.47	124.648092725807	74.5814010527459	1284.53079027788	554.51	57.2403813578793	170.208560806488	64.2893796437869	12.6313085687398	253.026021335741	19.9888775170795	250.704030318562	169.230361532947	865.679937114274	35.67	62.62	362.542983844483	1.294848398095	1051.20821441615	0	13.1310905998869	25.6240476819663	243.350888721016	0	1953.76	470.166009699571	43.97	0.00273240610973331	582.550094976987	700.49
EC:1.20.9.1	0.06991052492393	0.260812331406109	165.573266021198	2563.02695624718	0.0319546477911712	1168.91697738102	267.138916129144	1.55019636934572	0	9.83668156841194	0	0.0870062636438141	0.00973732786244969	0	41.264466873097	0.069843962693165	194.733449617738	0.00059353313431521	0.000843886699319404	236.729896907217	1268.26479474205	313.311625085766	0.105736931042408	5.85585765569913	6.68372738379068E-12	0	137.844836942805	0	0.38892640404779	75.0204971792115	0.187121574167954	27.1942588586837	0.00504399035547873	0.418359636812347	69.9921575614021	0.606302539009087	111.269596485799	4.13110471681156	0.00148279154958747	0.0997368381846184	5504.75147299507	0	1334.55779175721	853.053951225772	649.473458467102	0.000147862640478526	289.937186443024	2394.49006321856
EC:1.21.1.1	0	0.000100701561849738	0.0119545910054655	6.26858638454247E-05	0	0	0	8.60846419287849E-05	0	0.00126467284888618	0	0.000128872274603447	0	0	0.00181354168139957	4.18712526843956E-05	0	7.55230862872262E-05	0	0	0	0	0	0	0	0	2.40984647618336E-05	0.0157674679648902	5.25317671660434E-06	1.10076884523437E-05	8.60846419287849E-05	0	0	2.4435894556737E-05	0.000316255516511792	0	0	0	0	0	0.00017453230991827	0	0	0	0	0.00112882691349966	0	0
EC:1.21.3.1	0	0	0.00186592180646327	0.00180405079148445	0.036410651371613	38.7362617070709	0.229024919434495	0.0117740963623012	0	0.0208752225235566	0	0.0329546248903381	0	0	1.7164417376677	0	1.28200059209432E-07	0	0	0.00801081040440234	1.37487514986571E-07	0.0569829298961277	0	0.00527915819092538	0.0129261674948811	0	9.89279887689859E-08	0.0298568419176413	1.63774331784365E-07	0	5.22170616327162E-07	0.0659038218814937	0	0	0	0	0.0144424545505697	0	0	0.00303437066002143	8.34212545696562E-08	0	0	0.0140194531262369	0	0	0.0594711497683181	0
EC:1.21.4.1	36.7129415565382	0.186032493028463	1330.6597029291	304.619184582763	0	2.26232012311867	1.10373628618721	19.8980450325145	0	0.196236535851164	0	0.0690171957985264	0	15.9907517656488	12.3054124534135	179.0055758373	165.141683127516	43.0004047388272	4.62321482193583	6.07515459411408E-70	0	3.51677976678651E-13	4.08480750321284	0.83853441757529	4.96681328784243	0	4683.24717387261	0.0165495965716467	813.764330939988	5.33584967623309	151.980743108767	0	0.587464768733181	0.451013394921689	0.0495708419678543	153.900623595295	3.02328982426351	0.4770368229654	2.2917635237391	0	3.36223383754786	0	14.0117180157888	1.72607413730334E-13	0	740.265483349955	0	0
EC:1.21.4.2	31.0783893294731	0.945544781430638	3385.7568801431	544.788054468771	0.735193422636569	3461.09034371726	16.936460166655	327.035310762124	0	0.555242517902406	0.252663867877208	0.665334799325567	0	52.1241451353063	1503.63654389553	0	535.150574641803	213.077862822248	1053.01784559985	0.161745058891762	0	1.15053370215943	6.73841017533351	0.106590683012658	0.260990289016871	0.127389159545488	4858.83247211696	0.602834975108558	14616.3997284376	8.33537054011344	381.969029937535	4.97710316423292	0.0614310198349898	31.7027292802762	2.13597310740337	5453.96972052175	6.83832090288232	0.599888369171597	0	0.0612665181583732	19.1431677538192	0	84.0001501270877	0.283044784600229	0.0884879883840655	2017.96466479898	1.20077297252613	106.29
EC:1.21.4.4	18.9214115016447	0.148044070400358	839.746598095706	152.971402548011	0.24505398135302	0.322232232738356	1.5414024803806	238.082314449825	0	0.1850808393008	0.0842212892923995	0.221778266441855	0	1.14377967671979	1123.13243412746	0	90.622583584086	103.322969134505	289.832504034298	0.0539150196305874	0	0.383511234053144	0.885912311026756	0.0355302276708861	0.0869967630056237	0.0424630531818276	1556.41544706091	0.200944994735949	47.1922901968791	0.791000414595595	82.5046142860558	0.45911737292837	0.0228613966214914	1.10286238597354	0.706608193937226	768.684868516227	1.93204376736316	0.157375234363938	0	0.0204221727194577	0.0630402395063988	0	14.4728561479583	0.0943482615334096	0	314.030907214194	0.400257657508709	0
EC:1.21.98.1	9.67184093832705	0.0240152828995692	514.916739373349	1224.72158322996	202.905202464869	1449.88285028733	814.010152572924	1005.20081293958	0	165.168757557267	0	669.441269482778	373.786880270031	734.25	651.015955684597	0	104.748993379007	107.598023827158	1.49297136425157	28.4723645602478	16.5844315576572	2904.88116374118	6.18	18.7634095672322	457.94273671473	1693.68027386218	186.552625222161	894.618245942199	49.9484378417323	2760.1854800423	2356.36199519285	729.041653811034	6314.30855940597	1361.46167291134	0.693475925767418	1605.34972962005	3403.32230260273	7647.24730917445	2600.03	5635.17488982782	2029.13771603814	0	3.98929911953295E-52	701.466760151047	43.9809931691857	154.591204728528	211.374901107397	0
EC:1.3.1.1	2494.3342677654	655.871657016476	2920.84869105238	6817.88931430634	168.283825858758	2756.17523978765	861.690450155311	1678.6561814181	1116.05327329317	286.523364959581	0.542044921060865	1086.29920547566	0.297024680966063	0	2038.63278488399	1898.86008245453	2257.78134813269	1477.71991665939	4315.9753424047	667.394797206524	3795.87429292092	5740.50568332481	370.467365292562	3177.22584258648	505.320550134803	517.277199998363	2050.68902030244	118.417389781139	461.960266021224	1301.0804305143	837.80280130408	35.7144612610046	2391.31281942029	17157.3312956056	95.1758214376351	3717.76216890036	2241.25934450608	2551.01674327329	1007.96102479453	3400.95800467215	1668.62793389657	399.06	2691.31876175804	2256.91795402848	994.318738842746	410.623728089035	1116.8225295801	2859.07791876523
EC:1.3.1.10	15835.9464192681	13239.0963304844	3774.45493577766	22075.1135516485	14454.3550700331	15671.5114258488	35314.7330517587	5693.20894938371	13590.77	11467.8359280148	9917.71712349172	15904.2993544409	27237.9125383613	23810.01	3583.92650188252	21088.4529188227	18039.1709294857	15898.0620560824	27831.6274560085	4546.33166898004	42955.4788395005	49142.3550849337	18390.3353987933	19351.4068363581	34902.8459678036	26417.7454946176	4291.2987485952	18542.7356094953	1454.90688874022	9021.33119758327	6900.7439663558	13118.6242790301	12070.0919619706	14825.2939321597	6761.62066278815	9779.31676020521	13648.8905391853	9478.83273644036	10637.964687601	21581.5587567169	15214.7680561043	1896.88117940427	34193.4012081375	14519.6673370508	8823.54938236653	2692.89981606726	8156.02641076329	17799.7640332478
EC:1.3.1.101	5.23740121689791	2.02321377599452E-55	84.4021348931121	0	0	0.0351176761383349	0	85.2104334969368	0	0.0519064324938006	0	0.00823385711516912	0	0	298.359668997118	0	6.86331468428993E-05	4.43844493799427	4.96093022617228	1.08327685844415E-48	0	0	0	5.17572459203523	0	0	0.821226735130395	0.106500166748489	0.308725937358117	0	0	2.49968054997092	0	3.20142500408068E-56	0.29281316162754	0.00149913327811682	1.65383439243324	0	0	0	4.3358534187047E-08	0	3.76257545905692E-53	0	0	0.430316481785108	0	0
EC:1.3.1.104	4.63838678867034	0.200516424138352	13.8969037277563	5.32669388969842	59.1870122049422	153.281562455696	204.55058865054	22.8017918864944	431.87396975156	28.5246671308542	4.6547204739522	88.5258267046136	6.15234751604432E-05	0	12.1469910027225	0.615908309137531	19.5436031248482	11.5989909875748	0.40471868466855	7.11614336853597	0.488730949794794	3079.52493873218	0	132.51810955191	16.4493603173364	319.1626397571	13.8047298711227	27.3836638169399	1.43085033415991	165.565388576927	80.092781059195	99.0858179608711	1357.85363275349	471.208721145021	1.33490686959247	74.0690417529632	792.599718234551	2210.24757473208	4.25632372718233	1598.85562503112	3508.34396472086	0	1.20572846162642	27.4245808248447	1.10804493576791	19.8709915370986	52.8292681756937	2.56652565039244E-22
EC:1.3.1.105	0	0	8.46328740848626	0	0	0	0	0	0	1.129064864132E-07	0	0	0	0	0.323459365370358	0	0	0	0	0	0	0	0	0	0	0	0	1.40767583420198E-06	8.15720813652747	0	0	0	0	0	0	0	0	0	0	0	0	0	0	0	0	1.0013634799918E-07	0	0
EC:1.3.1.106	4732.78441067797	1945.76014648889	3657.71603158159	6285.84521977705	2685.83361945795	6856.8550738595	3141.18693958599	2666.89570281414	8766.40000066554	1286.34996663381	6066.19821555202	3949.53287857973	7244.39416627818	8440.13008751537	3751.38720343742	3082.85184560037	3830.20883822208	2430.87912835088	9620.06267713591	2869.12785568304	5223.74059317655	13348.1665002023	7150.1715908114	13985.5270241541	2442.70742034972	9208.29026125401	3629.24752280085	515.217160468021	1059.13604141256	1971.7407761822	4169.96586177121	8752.73143941832	3168.78340498405	1070.05178677404	3067.62671759741	1443.06997077526	3938.34824030376	2633.47727210123	1684.82235528782	3618.56081960147	1978.94698920396	926.751709044071	7264.22776506663	3981.61771499965	7667.37731609929	2508.96314472204	3041.86895016372	5057.33475442934
EC:1.3.1.12	14321.1522387581	7184.2685352197	8578.61166304567	12788.0143126524	10020.1505756747	11889.3498277431	19731.1070597908	5975.25941892871	12635.2587141217	7323.86816177983	9321.77237469925	12558.0291485059	22900.4435865026	18684.3202870089	5552.34124319252	14697.444163563	10074.9535552431	14211.0415062559	15883.5351775922	9255.86752627434	34006.0197368118	32151.6148739176	15110.7338826683	18370.8259807891	35512.9609197819	26960.39125645	3577.37317422584	11353.2467132649	1836.0896783033	10280.1111232643	10623.0531007165	14856.1687136106	15828.8285807702	15137.7057135143	6185.18437268456	10974.0392466079	13288.5736048934	13377.1802874557	9908.78250639173	21044.1811918032	13456.7293272152	5756.44055254803	37990.5312651976	9348.36583605344	6445.87864307177	7216.76374217643	6320.44022543341	18268.4784462091
EC:1.3.1.13	4.77684201308164E-61	3.27642977633591E-57	1.59149655250017	0	0	177.16	0	0.0552215430150172	0	0.0202553941771433	0	0	0	0	0.0288525235917195	0	0	0	0	0	0	0	0	0	0	0	0	0.252536677043089	0	0	0	0	0	5.18444681156852E-58	0.0235945388882005	0	0	0.533268765048138	0	0	0	0	6.09318422800135E-55	532.809560403636	0	0.0179644346805733	0	0
EC:1.3.1.14	4135.63416617667	1690.27908786211	8671.01810596771	2167.22551022289	2652.83974073682	2520.04511474048	2055.97723663875	2540.22453318527	9233.69	1551.95373594445	6014.22548317517	4021.56507210881	1418.53519999435	8434.54	3793.39303499232	3867.92867140659	1944.56640829658	227.920433534057	1727.93975367335	7440.87350491177	2081.56194130841	601.236733411614	2910.38795892829	2898.48190039252	2413.32210112486	1563.66494867649	10302.5919950844	494.329451712497	3188.90788844839	931.130490931071	4062.27603684107	4845.63662011628	2648.33430661591	1181.92683265613	4122.71915931069	5587.61558590979	3042.3525793644	983.939896262864	664.825224451167	566.63367504351	3709.40031667462	2735.17818124911	1897.21066349764	674.541565382316	5739.783457829	7504.55388058102	1761.5019837699	2552.82777464756
EC:1.3.1.19	2.29961185499326E-13	2.5444620512123E-17	0.0544835040073394	4.26327313715056E-07	8.60444465485494E-06	8.33209298731217E-06	5.41224111522789E-05	0.00754512329014015	0	0.00130043007875175	0	0.0491819361721166	0	0	0.0184264761126663	0	5.01829885071088	0	0	1.89308820822017E-06	0.000811965153850482	1.34660174452405E-05	0.0479785934564154	0.00599793474691314	3.05466913167619E-06	5.93002578411403E-06	0.000568208401649246	7.05567009024692E-06	0.126932603972573	2.2088566897749E-07	0.00299916873862976	0.000760484402472321	0	2.00401839905721E-56	1.66664348292545E-07	0	3.41299307151423E-06	0	8.42046307788638E-06	7.17072434107169E-07	0.000596267657270591	0	2.35528567377965E-53	4.00565539083877	0	0	1.4054025332297E-05	0
EC:1.3.1.2	0	0	0.192278651381517	644.85469409345	7.14520436668643	340.588074812053	0	0	0	0	0	0	0	0	0	0	0.00133989269111009	0	0	0	0	0	0	0.000249962585374514	0	0	0	0.276464639644134	0	0	0	0	0	0	0	0	0	0	0	0	8.46468298873905E-07	0	0	0	0	0	0	0
EC:1.3.1.20	2.21886490770489E-134	0.0060827041455665	52.8750319458569	0	0	0	0	2.77856810266217E-05	0	2.00149939714228E-05	0	0	0	0	0.206466906496647	0	0.0260038402622657	0.000236854619818465	0	0	0	0	0	0	0	0	0.0491802782157477	0	1.64749513720679E-05	3.45221837670179E-05	0	0	6.21075838503318E-05	2.40819919615276E-131	1.00457157649553E-05	0	115.147493541067	0.00010039753532375	0	0	1.14265265107877E-07	0	2.83031187187436E-128	0	0	83.1716843717597	0	0
[truncated: 2,312 more rows]

## Sheet: S5
S5. MetaCyc Pathway Abundance. This table displays the relative abundance of metabolic pathways defined by MetaCyc identifiers across the samples. The data are based on pairwise group comparisons between N-HC and N-PDAC
[truncated: 486 more rows]

[truncated: 5 more sheets: S6, S7, S8, S9, S10]
